# Supplementary material for: Epitranscriptome analysis of NAD-capped RNA by spike-in-based normalization and prediction of chronological age
Source: iScience. 2023 Nov 22;26(12):108558. doi: 10.1016/j.isci.2023.108558 (PMC10716591; doi:10.1016/j.isci.2023.108558)
Supplement: Table S1. Cohort Demographics, related to Figure 2 [file mmc2.xlsx]

## Sheet: Sheet1
Table S1. Cohort Demographics, related to Figure 2
Discover Cohort	Race	Gender	Age (y.o.)	BMI	Blood Pressure (mmHg)
			Mean (SD)	Mean (SD)	Mean (SD)
Young	Asian	Male (n = 6)	26.8 (1.7)	23.8 (2.8)	129.7 (17.1)
					～77.2 (11.5)
		Female (n = 5)	27.0 (2.6)	20.6 (3.6)	119.4 (9.7)
					～69.6 (7.8)
Middle		Male (n = 5)	45.6 (2.0)	21.8 (2.1)	115.4 (16.1)
					～78.6 (16.1)
		Female (n = 7)	42.8 (3.4)	22.4 (2.7)	120.7 (6.7)
					～76.1 (11.4)
Old		Male (n = 7)	60.6 (3.9)	24.7 (2.3)	137.3(11.0)
					～88.3 (9.1)
		Female (n = 5)	59 (4.4)	23.6 (1.9)	124.6 (9.9)
					～74.2 (8.8)
Validation cohort	Race	Gender	Age (y.o.)	BMI	Blood Pressure (mmHg)
			Mean (SD)	Mean (SD)	Mean (SD)
Young	Asian	Male (n = 5)	27.4 (3.1)	21.6 (1.8)	118.6 (6.1)
					～69.0 (6.0)
		Female (n = 7)	27.0 (3.1)	21.7 (1.5)	116.0 (6.1)
					～69.3 (62)
Middle		Male (n = 5)	44.0 (3.8)	24.8 (2.1)	117.2 (6.5)
					～77.2 (11.5)
		Female (n = 3)	45.7 (4.5)	23.7 (4.4)	131.3 (10.3)
					～84.0 (6.2)
Old		Male (n = 2)	60.5 (9.2)	23.2 (2.8)	115.5 (3.5)
					～73.5 (2.1)
		Female (n = 4)	61.8 (4.0)	22.2 (1.5)	128.5 (8.2)
					～83.8 (6.4)
