# Supplementary material for: Epitranscriptome analysis of NAD-capped RNA by spike-in-based normalization and prediction of chronological age
Source: iScience. 2023 Nov 22;26(12):108558. doi: 10.1016/j.isci.2023.108558 (PMC10716591; doi:10.1016/j.isci.2023.108558)
Supplement: Table S2. Lists of newly-identified NAD-RNAs in PBMCs of young adults (n = 556), related to Figure 4 [file mmc3.xlsx]

## Sheet: Sheet1
Table S2. Lists of newly-identified NAD-RNAs in PBMCs of young adults (n=556), related to Figure 4
GeneID	logFC	logCPM	LR	PValue	FDR	symbol	gene_name	entrezgene_id	chromosome	gene_biotype
ENSG00000013275	2.29228	7.20862	1084.12	9.33898e-238	1.26468e-233	PSMC4	proteasome 26S subunit, ATPase 4	5704	19	protein_coding
ENSG00000104853	2.23212	7.55771	983.747	6.12418e-216	4.14668e-212	CLPTM1	CLPTM1 regulator of GABA type A receptor forward trafficking	1209	19	protein_coding
ENSG00000113387	2.62514	9.24645	948.744	2.48755e-208	1.12288e-204	SUB1	SUB1 regulator of transcription	10923	5	protein_coding
ENSG00000143110	3.05278	8.70377	873.636	5.28526e-192	1.78933e-188	C1orf162	chromosome 1 open reading frame 162	128346	1	protein_coding
ENSG00000167635	2.64476	7.39816	833.531	2.76653e-183	7.49286e-180	ZNF146	zinc finger protein 146	7705	19	protein_coding
ENSG00000105185	2.20697	5.86307	832.653	4.29328e-183	9.68992e-180	PDCD5	programmed cell death 5	9141	19	protein_coding
ENSG00000173915	2.32684	6.57263	826.755	8.22645e-182	1.59147e-178	ATP5MK	ATP synthase membrane subunit k	84833	10	protein_coding
ENSG00000087302	2.08655	7.37741	753.951	5.55114e-166	9.39669e-163	RTRAF	RNA transcription, translation and transport factor	51637	14	protein_coding
ENSG00000210196	4.41816	9.12947	726.622	4.86213e-160	7.31588e-157	MT-TP	mitochondrially encoded tRNA-Pro (CCN)		MT	Mt_tRNA
ENSG00000237350	2.03587	6.78786	701.818	1.20342e-154	1.62968e-151	CDC42P6	cell division cycle 42 pseudogene 6		4	processed_pseudogene
ENSG00000050130	2.24062	6.38347	676.588	3.68996e-149	4.54268e-146	JKAMP	JNK1/MAPK8 associated membrane protein	51528	14	protein_coding
ENSG00000218739	1.89736	6.17076	671.777	4.10353e-148	4.63083e-145	CEBPZOS	CEBPZ opposite strand	100505876	2	protein_coding
ENSG00000119929	1.82013	5.9349	670.75	6.86194e-148	7.14803e-145	CUTC	cutC copper transporter	51076	10	protein_coding
ENSG00000078668	2.19372	7.49457	660.779	1.01158e-145	9.7849e-143	VDAC3	voltage dependent anion channel 3	7419	8	protein_coding
ENSG00000185088	2.18688	6.6878	635.208	3.68248e-140	3.32454e-137	RPS27L	ribosomal protein S27 like	51065	15	protein_coding
ENSG00000235082	1.99991	5.10398	632.384	1.51469e-139	1.282e-136	SUMO1P3	SUMO1 pseudogene 3		1	processed_pseudogene
ENSG00000169019	2.00755	5.63847	631.463	2.40245e-139	1.91376e-136	COMMD8	COMM domain containing 8	54951	4	protein_coding
ENSG00000176261	1.84513	5.24168	625.659	4.39386e-138	3.30565e-135	ZBTB8OS	zinc finger and BTB domain containing 8 opposite strand	339487	1	protein_coding
ENSG00000210077	6.8381	7.36236	617.75	2.30724e-136	1.64445e-133	MT-TV	mitochondrially encoded tRNA-Val (GUN)		MT	Mt_tRNA
ENSG00000124562	1.67016	6.56378	616.309	4.748e-136	3.21487e-133	SNRPC	small nuclear ribonucleoprotein polypeptide C	6631	6	protein_coding
ENSG00000116030	1.62233	6.86201	615.206	8.24798e-136	5.31877e-133	SUMO1	small ubiquitin like modifier 1	7341	2	protein_coding
ENSG00000105879	1.94713	6.88366	604.704	1.58704e-133	9.76893e-131	CBLL1	Cbl proto-oncogene like 1	79872	7	protein_coding
ENSG00000210049	8.08882	7.42047	596.523	9.55361e-132	5.625e-129	MT-TF	mitochondrially encoded tRNA-Phe (UUU/C)		MT	Mt_tRNA
ENSG00000105329	1.93345	9.51739	580.931	2.35243e-128	1.32736e-125	TGFB1	transforming growth factor beta 1	7040	19	protein_coding
ENSG00000185862	2.77818	9.23631	577.634	1.22697e-127	6.64626e-125	EVI2B	ecotropic viral integration site 2B	2124	17	protein_coding
ENSG00000083099	1.7462	5.37317	568.901	9.73411e-126	5.06997e-123	LYRM2	LYR motif containing 2	57226	6	protein_coding
ENSG00000181061	1.84545	5.62179	561.423	4.12253e-124	2.06768e-121	HIGD1A	HIG1 hypoxia inducible domain family member 1A	25994	3	protein_coding
ENSG00000114902	1.49016	6.73455	553.675	1.99817e-122	9.66401e-120	SPCS1	signal peptidase complex subunit 1	28972	3	protein_coding
ENSG00000111142	1.67144	6.84747	542.214	6.22035e-120	2.90469e-117	METAP2	methionyl aminopeptidase 2	10988	12	protein_coding
ENSG00000211459	5.38159	16.0823	538.913	3.25001e-119	1.46706e-116	MT-RNR1	mitochondrially encoded 12S rRNA		MT	Mt_rRNA
ENSG00000146223	1.5116	7.13265	529.904	2.96332e-117	1.29449e-114	RPL7L1	ribosomal protein L7 like 1	285855	6	protein_coding
ENSG00000205581	1.262	8.05201	518.449	9.20368e-115	3.89488e-112	HMGN1	high mobility group nucleosome binding domain 1	3150	21	protein_coding
ENSG00000204227	1.2411	6.3573	509.114	9.8832e-113	4.05571e-110	RING1	ring finger protein 1	6015	6	protein_coding
ENSG00000210194	4.7831	4.55711	505.218	6.96069e-112	2.7724e-109	MT-TE	mitochondrially encoded tRNA-Glu (GAA/G)		MT	Mt_tRNA
ENSG00000122033	1.75526	5.47449	499.276	1.36601e-110	5.28527e-108	MTIF3	mitochondrial translational initiation factor 3	219402	13	protein_coding
ENSG00000172172	2.09499	5.15801	498.684	1.8382e-110	6.91469e-108	MRPL13	mitochondrial ribosomal protein L13	28998	8	protein_coding
ENSG00000088247	1.33125	7.50587	489.567	1.76981e-108	6.47749e-106	KHSRP	KH-type splicing regulatory protein	8570	19	protein_coding
ENSG00000253954	1.78087	5.04846	488.102	3.68749e-108	1.31411e-105	HMGN1P38	high mobility group nucleosome binding domain 1 pseudogene 38		15	processed_pseudogene
ENSG00000061794	1.62605	6.07282	486.009	1.05243e-107	3.65435e-105	MRPS35	mitochondrial ribosomal protein S35	60488	12	protein_coding
ENSG00000213585	1.6119	6.65827	484.865	1.86678e-107	6.31997e-105	VDAC1	voltage dependent anion channel 1	7416	5	protein_coding
ENSG00000105698	1.21264	8.216	482.165	7.22081e-107	2.38498e-104	USF2	upstream transcription factor 2, c-fos interacting	7392	19	protein_coding
ENSG00000169714	1.22997	9.68245	474.931	2.70823e-105	8.7321e-103	CNBP	CCHC-type zinc finger nucleic acid binding protein	7555	3	protein_coding
ENSG00000118418	1.50405	6.06561	474.18	3.94713e-105	1.24307e-102	HMGN3	high mobility group nucleosomal binding domain 3	9324	6	protein_coding
ENSG00000111481	1.56378	7.56722	466.515	1.83667e-103	5.65278e-101	COPZ1	COPI coat complex subunit zeta 1	22818	12	protein_coding
ENSG00000104613	1.30512	6.86036	465.332	3.32259e-103	9.99877e-101	INTS10	integrator complex subunit 10	55174	8	protein_coding
ENSG00000085231	2.30291	4.17022	465.161	3.61991e-103	1.06567e-100	AK6	adenylate kinase 6	102157402	5	protein_coding
ENSG00000129055	2.07026	6.3108	464.762	4.42228e-103	1.27418e-100	ANAPC13	anaphase promoting complex subunit 13	25847	3	protein_coding
ENSG00000206573	1.8817	5.16951	461.792	1.95884e-102	5.52637e-100	THUMPD3-AS1	THUMPD3 antisense RNA 1	440944	3	antisense
ENSG00000150459	1.33713	7.58597	455.786	3.97195e-101	1.09772e-98	SAP18	Sin3A associated protein 18	10284	13	protein_coding
ENSG00000137970	2.27078	10.6563	451.964	2.69542e-100	7.30027e-98	RPL7P9	ribosomal protein L7 pseudogene 9		1	processed_pseudogene
ENSG00000147604	2.13374	9.05003	451.78	2.95627e-100	7.84978e-98	RPL7	ribosomal protein L7	6129	8	protein_coding
ENSG00000170310	1.88622	5.5707	450.025	7.12198e-100	1.85473e-97	STX8	syntaxin 8	9482	17	protein_coding
ENSG00000146007	1.7341	7.725	442.163	3.6626e-98	9.35829e-96	ZMAT2	zinc finger matrin-type 2	153527	5	protein_coding
ENSG00000273841	1.62373	5.61132	441.676	4.67481e-98	1.17234e-95	TAF9	TATA-box binding protein associated factor 9	6880	5	protein_coding
ENSG00000081870	1.54984	5.08858	440.299	9.31777e-98	2.29421e-95	HSPB11	heat shock protein family B (small) member 11	51668	1	protein_coding
ENSG00000198727	3.86502	14.0545	439.2	1.61642e-97	3.90885e-95	MT-CYB	mitochondrially encoded cytochrome b	4519	MT	protein_coding
ENSG00000270647	1.15185	8.16432	436.567	6.04652e-97	1.41176e-94	TAF15	TATA-box binding protein associated factor 15	8148	17	protein_coding
ENSG00000128708	1.46681	5.83676	432.584	4.45156e-96	1.02175e-93	HAT1	histone acetyltransferase 1	8520	2	protein_coding
ENSG00000109534	1.58745	4.53558	430.525	1.24916e-95	2.81936e-93	GAR1	GAR1 ribonucleoprotein	54433	4	protein_coding
ENSG00000014641	1.5778	7.05441	429.079	2.57836e-95	5.72395e-93	MDH1	malate dehydrogenase 1	4190	2	protein_coding
ENSG00000214485	2.29888	9.83061	428.865	2.87049e-95	6.26972e-93	RPL7P1	ribosomal protein L7 pseudogene 1		5	processed_pseudogene
ENSG00000136888	1.3301	7.85337	415.203	2.70075e-92	5.71461e-90	ATP6V1G1	ATPase H+ transporting V1 subunit G1	9550	9	protein_coding
ENSG00000175550	1.15547	7.14277	410.451	2.92321e-91	6.09017e-89	DRAP1	DR1 associated protein 1	10589	11	protein_coding
ENSG00000198695	2.53192	11.8146	407.578	1.23378e-90	2.5315e-88	MT-ND6	mitochondrially encoded NADH:ubiquinone oxidoreductase core subunit 6	4541	MT	protein_coding
ENSG00000133321	1.62689	7.53848	403.408	9.98057e-90	2.01727e-87	PLAAT4	phospholipase A and acyltransferase 4	5920	11	protein_coding
ENSG00000163634	1.43281	5.77006	399.16	8.38938e-89	1.67072e-86	THOC7	THO complex subunit 7	80145	3	protein_coding
ENSG00000143933	1.90988	9.99609	398.518	1.15772e-88	2.27216e-86	CALM2	calmodulin 2	805	2	protein_coding
ENSG00000198721	1.72704	4.88563	398.179	1.37207e-88	2.65436e-86	ECI2	enoyl-CoA delta isomerase 2	10455	6	protein_coding
ENSG00000111845	2.03062	4.3617	394.992	6.77936e-88	1.29304e-85	PAK1IP1	PAK1 interacting protein 1	55003	6	protein_coding
ENSG00000196511	1.81226	5.10905	394.905	7.07955e-88	1.33155e-85	TPK1	thiamin pyrophosphokinase 1	27010	7	protein_coding
ENSG00000108107	1.58898	10.8059	389.566	1.02891e-86	1.9087e-84	RPL28	ribosomal protein L28	6158	19	protein_coding
ENSG00000177879	1.45085	6.60918	385.508	7.86547e-86	1.43938e-83	AP3S1	adaptor related protein complex 3 subunit sigma 1	1176	5	protein_coding
ENSG00000209082	4.67073	5.54588	384.944	1.0436e-85	1.88433e-83	MT-TL1	mitochondrially encoded tRNA-Leu (UUA/G) 1		MT	Mt_tRNA
ENSG00000269893	2.1629	6.61737	380.313	1.0636e-84	1.89516e-82	SNHG8	small nucleolar RNA host gene 8		4	lincRNA
ENSG00000147687	1.89492	4.72603	379.98	1.25678e-84	2.2103e-82	TATDN1	TatD DNase domain containing 1	83940	8	protein_coding
ENSG00000113732	1.47513	8.08963	378.559	2.56327e-84	4.45022e-82	ATP6V0E1	ATPase H+ transporting V0 subunit e1	8992	5	protein_coding
ENSG00000167554	5.03707	2.97991	362.466	8.17829e-81	1.4019e-78	ZNF610	zinc finger protein 610	162963	19	protein_coding
ENSG00000078808	1.06014	7.81061	355.593	2.56562e-79	4.34295e-77	SDF4	stromal cell derived factor 4	51150	1	protein_coding
ENSG00000243317	1.91068	7.07959	352.691	1.09958e-78	1.83834e-76	STMP1	short transmembrane mitochondrial protein 1	647087	7	protein_coding
ENSG00000151092	1.22124	5.96174	349.453	5.57639e-78	9.20921e-76	NGLY1	N-glycanase 1	55768	3	protein_coding
ENSG00000155959	1.52782	5.59074	349.254	6.15939e-78	1.00495e-75	VBP1	VHL binding protein 1	7411	X	protein_coding
ENSG00000065518	1.20921	6.17983	346.717	2.19826e-77	3.54391e-75	NDUFB4	NADH:ubiquinone oxidoreductase subunit B4	4710	3	protein_coding
ENSG00000155329	1.68853	4.75305	344.45	6.85095e-77	1.09148e-74	ZCCHC10	zinc finger CCHC-type containing 10	54819	5	protein_coding
ENSG00000110848	2.94656	9.03048	342.97	1.4389e-76	2.26577e-74	CD69	CD69 molecule	969	12	protein_coding
ENSG00000109390	1.52447	4.56895	342.899	1.49114e-76	2.32103e-74	NDUFC1	NADH:ubiquinone oxidoreductase subunit C1	4717	4	protein_coding
ENSG00000244398	1.80935	9.90812	341.994	2.34784e-76	3.61301e-74	RPL36AP37	ribosomal protein L36a pseudogene 37		11	processed_pseudogene
ENSG00000143727	1.22091	7.07641	339.641	7.63921e-76	1.16236e-73	ACP1	acid phosphatase 1	52	2	protein_coding
ENSG00000165632	1.20817	5.83322	339.424	8.51962e-76	1.28192e-73	TAF3	TATA-box binding protein associated factor 3	83860	10	protein_coding
ENSG00000177556	1.67071	4.79307	335.97	4.81498e-75	7.16532e-73	ATOX1	antioxidant 1 copper chaperone	475	5	protein_coding
ENSG00000131171	1.20758	8.20201	331.033	5.72411e-74	8.42565e-72	SH3BGRL	SH3 domain binding glutamate rich protein like	6451	X	protein_coding
ENSG00000114021	1.32865	4.98778	329.592	1.17931e-73	1.71723e-71	NIT2	nitrilase family member 2	56954	3	protein_coding
ENSG00000131100	1.0697	6.75614	327.07	4.17873e-73	5.95667e-71	ATP6V1E1	ATPase H+ transporting V1 subunit E1	529	22	protein_coding
ENSG00000151348	1.22964	6.00752	320.611	1.0661e-71	1.48836e-69	EXT2	exostosin glycosyltransferase 2	2132	11	protein_coding
ENSG00000093144	1.55204	6.498	320.538	1.10614e-71	1.52851e-69	ECHDC1	ethylmalonyl-CoA decarboxylase 1	55862	6	protein_coding
ENSG00000122873	2.3924	3.88929	320.427	1.16948e-71	1.5997e-69	CISD1	CDGSH iron sulfur domain 1	55847	10	protein_coding
ENSG00000241468	1.35025	5.69998	317.029	6.42653e-71	8.70281e-69	ATP5MF	ATP synthase membrane subunit f	9551	7	protein_coding
ENSG00000011007	1.37398	6.14257	316.404	8.79348e-71	1.17902e-68	ELOA	elongin A	6924	1	protein_coding
ENSG00000173486	1.28195	5.60342	306.573	1.21823e-68	1.60168e-66	FKBP2	FKBP prolyl isomerase 2	2286	11	protein_coding
ENSG00000198888	3.41916	13.8625	304.78	2.99438e-68	3.89903e-66	MT-ND1	mitochondrially encoded NADH:ubiquinone oxidoreductase core subunit 1	4535	MT	protein_coding
ENSG00000101052	1.44304	5.31798	302.185	1.10097e-67	1.41994e-65	IFT52	intraflagellar transport 52	51098	20	protein_coding
ENSG00000160563	1.48108	4.46302	297.739	1.02427e-66	1.30855e-64	MED27	mediator complex subunit 27	9442	9	protein_coding
ENSG00000167699	1.08097	6.72836	297.319	1.26448e-66	1.60033e-64	GLOD4	glyoxalase domain containing 4	51031	17	protein_coding
ENSG00000027075	1.31526	8.57174	295.349	3.39734e-66	4.25989e-64	PRKCH	protein kinase C eta	5583	14	protein_coding
ENSG00000171202	1.62921	4.56141	291.121	2.83383e-65	3.4887e-63	TMEM126A	transmembrane protein 126A	84233	11	protein_coding
ENSG00000154589	2.60456	5.4335	285.993	3.71222e-64	4.44875e-62	LY96	lymphocyte antigen 96	23643	8	protein_coding
ENSG00000210195	4.14075	2.53756	285.788	4.115e-64	4.88819e-62	MT-TT	mitochondrially encoded tRNA-Thr (ACN)		MT	Mt_tRNA
ENSG00000176209	1.5178	4.84723	282.955	1.70516e-63	1.99063e-61	SMIM19	small integral membrane protein 19	114926	8	protein_coding
ENSG00000065548	1.09454	6.7576	280.66	5.39212e-63	6.24103e-61	ZC3H15	zinc finger CCCH-type containing 15	55854	2	protein_coding
ENSG00000149357	1.25625	7.40305	276.597	4.14175e-62	4.75318e-60	LAMTOR1	late endosomal/lysosomal adaptor, MAPK and MTOR activator 1	55004	11	protein_coding
ENSG00000236287	1.26681	6.54349	275.811	6.14344e-62	6.93287e-60	ZBED5	zinc finger BED-type containing 5	58486	11	protein_coding
ENSG00000126461	1.08387	6.02585	275.033	9.0788e-62	1.01608e-59	SCAF1	SR-related CTD associated factor 1	58506	19	protein_coding
ENSG00000154723	1.58212	5.84519	274.885	9.77632e-62	1.08517e-59	ATP5PF	ATP synthase peripheral stalk subunit F6	522	21	protein_coding
ENSG00000171497	1.37908	4.90036	274.497	1.18832e-61	1.30832e-59	PPID	peptidylprolyl isomerase D	5481	4	protein_coding
ENSG00000164919	1.16617	6.95804	273.937	1.57367e-61	1.7186e-59	COX6C	cytochrome c oxidase subunit 6C	1345	8	protein_coding
ENSG00000151093	1.82079	3.84471	272.88	2.67398e-61	2.89688e-59	OXSM	3-oxoacyl-ACP synthase, mitochondrial	54995	3	protein_coding
ENSG00000102245	1.86524	5.15752	272.682	2.95317e-61	3.17396e-59	CD40LG	CD40 ligand	959	X	protein_coding
ENSG00000175602	1.04144	5.73379	269.93	1.17539e-60	1.25332e-58	CCDC85B	coiled-coil domain containing 85B	11007	11	protein_coding
ENSG00000241553	1.19771	7.88082	268.05	3.01972e-60	3.17001e-58	ARPC4	actin related protein 2/3 complex subunit 4	10093	3	protein_coding
ENSG00000136146	1.10295	5.86652	266.973	5.18287e-60	5.39896e-58	MED4	mediator complex subunit 4	29079	13	protein_coding
ENSG00000150681	3.39909	8.94719	264.931	1.44435e-59	1.47064e-57	RGS18	regulator of G protein signaling 18	64407	1	protein_coding
ENSG00000005486	1.22547	6.51613	264.558	1.74197e-59	1.76043e-57	RHBDD2	rhomboid domain containing 2	57414	7	protein_coding
ENSG00000257815	2.20877	2.94343	264.526	1.77028e-59	1.77578e-57	PRANCR	progenitor renewal associated non-coding RNA	101928062	12	antisense
ENSG00000179091	1.02404	6.62528	262.915	3.97232e-59	3.89805e-57	CYC1	cytochrome c1	1537	8	protein_coding
ENSG00000102898	1.13081	6.04309	262.306	5.39457e-59	5.25563e-57	NUTF2	nuclear transport factor 2	10204	16	protein_coding
ENSG00000136521	1.35704	6.2427	261.121	9.77722e-59	9.39029e-57	NDUFB5	NADH:ubiquinone oxidoreductase subunit B5	4711	3	protein_coding
ENSG00000169564	1.04338	8.01401	260.645	1.24152e-58	1.17571e-56	PCBP1	poly(rC) binding protein 1	5093	2	protein_coding
ENSG00000065154	1.47428	6.46604	260.384	1.41539e-58	1.33106e-56	OAT	ornithine aminotransferase	4942	10	protein_coding
ENSG00000258733	2.14649	3.46647	259.479	2.22833e-58	2.06685e-56	LINC02328	long intergenic non-protein coding RNA 2328		14	lincRNA
ENSG00000104412	1.55473	4.41098	256.614	9.3867e-58	8.53119e-56	EMC2	ER membrane protein complex subunit 2	9694	8	protein_coding
ENSG00000172799	2.21354	3.16973	256.292	1.1036e-57	9.96333e-56	ZBTB8OSP2	zinc finger and BTB domain containing 8 opposite strand pseudogene 2		2	processed_pseudogene
ENSG00000235734	1.61743	4.01651	255.803	1.41028e-57	1.26477e-55	HMGN1P36	high mobility group nucleosome binding domain 1 pseudogene 36		2	processed_pseudogene
ENSG00000100982	1.09869	6.59529	255.268	1.84483e-57	1.64359e-55	PCIF1	phosphorylated CTD interacting factor 1	63935	20	protein_coding
ENSG00000113369	1.44128	9.08719	254.405	2.84509e-57	2.51818e-55	ARRDC3	arrestin domain containing 3	57561	5	protein_coding
ENSG00000167674	1.12445	5.71341	253.619	4.22235e-57	3.71293e-55	HDGFL2	HDGF like 2	84717	19	protein_coding
ENSG00000131779	1.17939	5.01714	253.394	4.72609e-57	4.10261e-55	PEX11B	peroxisomal biogenesis factor 11 beta	8799	1	protein_coding
ENSG00000248569	1.75372	3.27197	253.018	5.70693e-57	4.91919e-55		mediator complex subunit 27 (MED27) pseudogene		5	processed_pseudogene
ENSG00000073905	1.7502	2.80681	253.007	5.73941e-57	4.91919e-55	VDAC1P1	voltage dependent anion channel 1 pseudogene 1		X	processed_pseudogene
ENSG00000267809	1.37519	4.34659	248.561	5.3478e-56	4.49813e-54	NDUFV2P1	NADH:ubiquinone oxidoreductase core subunit V2 pseudogene 1		19	processed_pseudogene
ENSG00000158019	1.06324	5.29336	247.804	7.82127e-56	6.538e-54	BABAM2	BRISC and BRCA1 A complex member 2	9577	2	protein_coding
ENSG00000139168	1.42055	5.50107	247.755	8.01505e-56	6.65888e-54	ZCRB1	zinc finger CCHC-type and RNA binding motif containing 1	85437	12	protein_coding
ENSG00000110063	1.47684	4.7496	247.49	9.15403e-56	7.55877e-54	DCPS	decapping enzyme, scavenger	28960	11	protein_coding
ENSG00000109919	1.03551	5.47513	246.975	1.18545e-55	9.72932e-54	MTCH2	mitochondrial carrier 2	23788	11	protein_coding
ENSG00000113068	1.16884	5.92779	246.577	1.44788e-55	1.18116e-53	PFDN1	prefoldin subunit 1	5201	5	protein_coding
ENSG00000229097	2.08911	4.34386	245.011	3.17737e-55	2.56118e-53	CALM2P2	calmodulin 2 pseudogene 2		10	processed_pseudogene
ENSG00000089327	1.10726	8.07371	244.765	3.59546e-55	2.8641e-53	FXYD5	FXYD domain containing ion transport regulator 5	53827	19	protein_coding
ENSG00000204397	1.35199	6.17115	244.405	4.30877e-55	3.41224e-53	CARD16	caspase recruitment domain family member 16	114769	11	protein_coding
ENSG00000151611	1.70383	3.85593	243.305	7.4818e-55	5.85656e-53	MMAA	metabolism of cobalamin associated A	166785	4	protein_coding
ENSG00000253341	1.10783	6.22118	242.085	1.38061e-54	1.06836e-52	PCBP2P2	poly(rC) binding protein 2 pseudogene 2		8	processed_pseudogene
ENSG00000151657	1.41858	4.34007	241.321	2.02613e-54	1.55016e-52	KIN	Kin17 DNA and RNA binding protein	22944	10	protein_coding
ENSG00000227081	1.44453	10.7143	239.792	4.36667e-54	3.26704e-52		ribosomal protein S27 (RPS27) pseudogene		12	processed_pseudogene
ENSG00000023697	1.37396	5.0651	239.589	4.83374e-54	3.59662e-52	DERA	deoxyribose-phosphate aldolase	51071	12	protein_coding
ENSG00000126653	1.13362	5.39154	239.555	4.91733e-54	3.63882e-52	NSRP1	nuclear speckle splicing regulatory protein 1	84081	17	protein_coding
ENSG00000140350	1.02217	8.15302	238.312	9.17897e-54	6.75552e-52	ANP32A	acidic nuclear phosphoprotein 32 family member A	8125	15	protein_coding
ENSG00000182054	1.11659	7.14017	236.548	2.22581e-53	1.62929e-51	IDH2	isocitrate dehydrogenase (NADP(+)) 2	3418	15	protein_coding
ENSG00000151461	1.15265	6.25978	236.516	2.26205e-53	1.64692e-51	UPF2	UPF2 regulator of nonsense mediated mRNA decay	26019	10	protein_coding
ENSG00000140395	1.13042	5.54065	236.487	2.29448e-53	1.6616e-51	SKIC8	SKI8 subunit of superkiller complex	80349	15	protein_coding
ENSG00000198786	2.3587	13.0316	234.326	6.79277e-53	4.81914e-51	MT-ND5	mitochondrially encoded NADH:ubiquinone oxidoreductase core subunit 5	4540	MT	protein_coding
ENSG00000138382	1.51764	4.70141	234.324	6.79704e-53	4.81914e-51	METTL5	methyltransferase 5, N6-adenosine	29081	2	protein_coding
ENSG00000198886	2.28813	13.3839	231.172	3.3088e-52	2.30968e-50	MT-ND4	mitochondrially encoded NADH:ubiquinone oxidoreductase core subunit 4	4538	MT	protein_coding
ENSG00000179262	1.18698	6.54309	230.59	4.43361e-52	3.07897e-50	RAD23A	RAD23 homolog A, nucleotide excision repair protein	5886	19	protein_coding
ENSG00000163584	1.53481	5.47163	229.857	6.40436e-52	4.40243e-50	RPL22L1	ribosomal protein L22 like 1	200916	3	protein_coding
ENSG00000166170	1.12877	6.2646	227.876	1.73207e-51	1.17279e-49	BAG5	BAG cochaperone 5	9529	14	protein_coding
ENSG00000037241	1.69301	3.89678	227.34	2.26669e-51	1.52714e-49	RPL26L1	ribosomal protein L26 like 1	51121	5	protein_coding
ENSG00000163170	1.90293	3.63326	227.152	2.49202e-51	1.66241e-49	BOLA3	bolA family member 3	388962	2	protein_coding
ENSG00000112305	1.26998	4.32605	225.008	7.31108e-51	4.85327e-49	SMAP1	small ArfGAP 1	60682	6	protein_coding
ENSG00000136159	1.72629	4.13178	222.951	2.05477e-50	1.33777e-48	NUDT15	nudix hydrolase 15	55270	13	protein_coding
ENSG00000101166	1.12461	6.37397	220.501	7.03253e-50	4.4922e-48	PRELID3B	PRELI domain containing 3B	51012	20	protein_coding
ENSG00000150787	1.76234	4.44321	219.654	1.07635e-49	6.81121e-48	PTS	6-pyruvoyltetrahydropterin synthase	5805	11	protein_coding
ENSG00000100865	1.12633	4.87538	217.293	3.52225e-49	2.18799e-47	CINP	cyclin dependent kinase 2 interacting protein	51550	14	protein_coding
ENSG00000075188	1.52393	4.31881	214.755	1.26033e-48	7.58548e-47	NUP37	nucleoporin 37	79023	12	protein_coding
ENSG00000101079	1.01269	6.0691	211.473	6.55388e-48	3.85881e-46	NDRG3	NDRG family member 3	57446	20	protein_coding
ENSG00000126264	1.49322	4.85933	208.675	2.67301e-47	1.53381e-45	HCST	hematopoietic cell signal transducer	10870	19	protein_coding
ENSG00000235162	1.56585	6.72655	208.579	2.80527e-47	1.60291e-45	C12orf75	chromosome 12 open reading frame 75	387882	12	protein_coding
ENSG00000113734	1.51939	4.20168	206.428	8.26428e-47	4.66312e-45	BNIP1	BCL2 interacting protein 1	662	5	protein_coding
ENSG00000100554	1.63147	5.33712	204.765	1.90615e-46	1.06666e-44	ATP6V1D	ATPase H+ transporting V1 subunit D	51382	14	protein_coding
ENSG00000136874	1.22592	4.56534	204.531	2.14402e-46	1.18993e-44	STX17	syntaxin 17	55014	9	protein_coding
ENSG00000089048	1.38862	5.18308	203.34	3.9002e-46	2.14701e-44	ESF1	ESF1 nucleolar pre-rRNA processing protein homolog	51575	20	protein_coding
ENSG00000140598	1.09102	4.8941	199.923	2.17071e-45	1.15731e-43	EFL1	elongation factor like GTPase 1	79631	15	protein_coding
ENSG00000105171	1.08628	5.68848	198.815	3.78779e-45	1.98047e-43	POP4	POP4 homolog, ribonuclease P/MRP subunit	10775	19	protein_coding
ENSG00000109775	1.3006	4.04264	196.27	1.36069e-44	7.00628e-43	UFSP2	UFM1 specific peptidase 2	55325	4	protein_coding
ENSG00000136514	1.69912	4.28161	192.046	1.13669e-43	5.70116e-42	RTP4	receptor transporter protein 4	64108	3	protein_coding
ENSG00000125482	1.16614	5.03469	191.584	1.43432e-43	7.11487e-42	TTF1	transcription termination factor 1	7270	9	protein_coding
ENSG00000125534	2.03206	7.12427	191.111	1.81937e-43	8.99192e-42	PPDPF	pancreatic progenitor cell differentiation and proliferation factor	79144	20	protein_coding
ENSG00000226950	1.2888	5.25829	191.046	1.87902e-43	9.25299e-42	DANCR	differentiation antagonizing non-protein coding RNA	57291	4	processed_transcript
ENSG00000108798	1.44287	6.62162	190.685	2.25303e-43	1.10146e-41	ABI3	ABI family member 3	51225	17	protein_coding
ENSG00000228532	1.07233	4.54867	190.259	2.79171e-43	1.3599e-41	SUMO2P21	SUMO2 pseudogene 21		X	processed_pseudogene
ENSG00000113088	2.40881	7.23973	189.291	4.54132e-43	2.19638e-41	GZMK	granzyme K	3003	5	protein_coding
ENSG00000058799	1.3354	5.03065	188.708	6.08672e-43	2.91259e-41	YIPF1	Yip1 domain family member 1	54432	1	protein_coding
ENSG00000176454	1.00626	5.54905	187.9	9.13533e-43	4.32555e-41	LPCAT4	lysophosphatidylcholine acyltransferase 4	254531	15	protein_coding
ENSG00000203950	1.25256	3.57817	184.883	4.16149e-42	1.89747e-40	RTL8A	retrotransposon Gag like 8A	26071	X	protein_coding
ENSG00000210082	2.62217	15.1025	184.391	5.33136e-42	2.41462e-40	MT-RNR2	mitochondrially encoded 16S rRNA		MT	Mt_rRNA
ENSG00000213699	1.03733	5.00097	182.921	1.11617e-41	5.02164e-40	SLC35F6	solute carrier family 35 member F6	54978	2	protein_coding
ENSG00000112335	1.16367	7.68033	180.559	3.65925e-41	1.60888e-39	SNX3	sorting nexin 3	8724	6	protein_coding
ENSG00000102007	1.16192	7.29953	180.458	3.84927e-41	1.68695e-39	PLP2	proteolipid protein 2	5355	X	protein_coding
ENSG00000127080	1.63718	2.8872	180.344	4.07724e-41	1.7811e-39	IPPK	inositol-pentakisphosphate 2-kinase	64768	9	protein_coding
ENSG00000104218	1.05753	4.8744	179.491	6.25822e-41	2.71631e-39	CSPP1	centrosome and spindle pole associated protein 1	79848	8	protein_coding
ENSG00000234287	1.47892	8.22779	179.476	6.30805e-41	2.72919e-39		ribosomal protein S27 (RPS27) pseudogene		3	processed_pseudogene
ENSG00000173264	1.112	4.54644	179.329	6.79113e-41	2.91954e-39	GPR137	G protein-coupled receptor 137	56834	11	protein_coding
ENSG00000102265	1.12238	6.59971	178.942	8.24854e-41	3.53487e-39	TIMP1	TIMP metallopeptidase inhibitor 1	7076	X	protein_coding
ENSG00000156587	1.14047	7.29575	178.913	8.37234e-41	3.5766e-39	UBE2L6	ubiquitin conjugating enzyme E2 L6	9246	11	protein_coding
ENSG00000124172	1.12461	8.084	178.022	1.30998e-40	5.52638e-39	ATP5F1E	ATP synthase F1 subunit epsilon	514	20	protein_coding
ENSG00000107438	1.60017	5.91593	177.451	1.74615e-40	7.34357e-39	PDLIM1	PDZ and LIM domain 1	9124	10	protein_coding
ENSG00000210107	4.52921	3.06673	177.076	2.10773e-40	8.83679e-39	MT-TQ	mitochondrially encoded tRNA-Gln (CAA/G)		MT	Mt_tRNA
ENSG00000132965	1.71072	7.46076	176.569	2.72048e-40	1.13008e-38	ALOX5AP	arachidonate 5-lipoxygenase activating protein	241	13	protein_coding
ENSG00000198851	1.09831	9.05232	175.191	5.43738e-40	2.22456e-38	CD3E	CD3 epsilon subunit of T-cell receptor complex	916	11	protein_coding
ENSG00000066583	1.27968	4.40018	174.619	7.25192e-40	2.958e-38	ISOC1	isochorismatase domain containing 1	51015	5	protein_coding
ENSG00000168904	1.27138	4.28533	173.696	1.1535e-39	4.63521e-38	LRRC28	leucine rich repeat containing 28	123355	15	protein_coding
ENSG00000152147	1.40583	3.33453	172.552	2.05074e-39	8.073e-38	GEMIN6	gem nuclear organelle associated protein 6	79833	2	protein_coding
ENSG00000049167	1.42139	3.7262	172.185	2.46555e-39	9.64986e-38	ERCC8	ERCC excision repair 8, CSA ubiquitin ligase complex subunit	1161	5	protein_coding
ENSG00000173511	1.1639	4.69182	171.765	3.04547e-39	1.18852e-37	VEGFB	vascular endothelial growth factor B	7423	11	protein_coding
ENSG00000109536	1.08311	5.38793	171.055	4.35223e-39	1.67914e-37	FRG1	FSHD region gene 1	2483	4	protein_coding
ENSG00000164305	1.15445	6.00646	170.878	4.75788e-39	1.83043e-37	CASP3	caspase 3	836	4	protein_coding
ENSG00000170515	1.05013	6.70113	165.976	5.59849e-38	2.07712e-36	PA2G4	proliferation-associated 2G4	5036	12	protein_coding
ENSG00000213856	1.85076	2.70779	165.827	6.03479e-38	2.22679e-36	VDAC1P2	voltage dependent anion channel 1 pseudogene 2		X	processed_pseudogene
ENSG00000067365	1.04915	4.22692	165.261	8.02372e-38	2.93668e-36	METTL22	methyltransferase 22, Kin17 lysine	79091	16	protein_coding
ENSG00000136810	1.05781	6.03014	165.198	8.28062e-38	3.01441e-36	TXN	thioredoxin	7295	9	protein_coding
ENSG00000177666	1.00497	7.51854	164.257	1.32936e-37	4.77513e-36	PNPLA2	patatin like phospholipase domain containing 2	57104	11	protein_coding
ENSG00000158869	1.4774	7.82566	164.013	1.50279e-37	5.3838e-36	FCER1G	Fc epsilon receptor Ig	2207	1	protein_coding
ENSG00000268355	3.22247	2.7707	163.806	1.66797e-37	5.94413e-36		novel transcript		19	lincRNA
ENSG00000174173	1.0591	4.88234	162.918	2.60685e-37	9.26562e-36	TRMT10C	tRNA methyltransferase 10C, mitochondrial RNase P subunit	54931	3	protein_coding
ENSG00000259436	1.55046	3.77879	161.175	6.26637e-37	2.16478e-35		novel transcript, antisense to POU2F2		19	antisense
ENSG00000212907	2.03688	10.2731	160.949	7.02087e-37	2.41311e-35	MT-ND4L	mitochondrially encoded NADH:ubiquinone oxidoreductase core subunit 4L	4539	MT	protein_coding
ENSG00000102409	1.07369	5.60983	159.55	1.41872e-36	4.80307e-35	BEX4	brain expressed X-linked 4	56271	X	protein_coding
ENSG00000150456	2.03321	2.863	157.797	3.42797e-36	1.14621e-34	EEF1AKMT1	EEF1A lysine methyltransferase 1	221143	13	protein_coding
ENSG00000247774	1.0422	7.80927	156.68	6.01397e-36	1.98637e-34	PCED1B-AS1	PCED1B antisense RNA 1	100233209	12	processed_transcript
ENSG00000117691	1.18451	4.42741	155.193	1.27053e-35	4.13593e-34	NENF	neudesin neurotrophic factor	29937	1	protein_coding
ENSG00000159335	1.83278	5.71217	152.999	3.83352e-35	1.22438e-33	PTMS	parathymosin	5763	12	protein_coding
ENSG00000115540	1.09344	5.35512	152.362	5.28111e-35	1.66318e-33	MOB4	MOB family member 4, phocein	25843	2	protein_coding
ENSG00000233762	1.27145	5.96351	151.457	8.32893e-35	2.58694e-33	RPS15P4	ribosomal protein S15 pseudogene 4		2	processed_pseudogene
ENSG00000104671	1.10876	4.19608	151.342	8.82376e-35	2.73436e-33	DCTN6	dynactin subunit 6	10671	8	protein_coding
ENSG00000171928	1.09988	5.25663	150.435	1.393e-34	4.26788e-33	TVP23B	trans-golgi network vesicle protein 23 homolog B	51030	17	protein_coding
ENSG00000204604	1.46957	4.96	149.061	2.78066e-34	8.31251e-33	ZNF468	zinc finger protein 468	90333	19	protein_coding
ENSG00000186395	1.02572	4.97907	147.904	4.97966e-34	1.45815e-32	KRT10	keratin 10	3858	17	protein_coding
ENSG00000122694	1.04455	8.15474	147.901	4.98539e-34	1.45815e-32	GLIPR2	GLI pathogenesis related 2	152007	9	protein_coding
ENSG00000131042	1.67508	8.41237	147.335	6.63028e-34	1.92676e-32	LILRB2	leukocyte immunoglobulin like receptor B2	10288	19	protein_coding
ENSG00000115539	1.05739	4.77947	145.817	1.42313e-33	4.03181e-32	PDCL3	phosducin like 3	79031	2	protein_coding
ENSG00000150045	2.03769	7.06781	145.2	1.94235e-33	5.44581e-32	KLRF1	killer cell lectin like receptor F1	51348	12	protein_coding
ENSG00000099290	1.12132	6.87043	144.755	2.42934e-33	6.75527e-32	WASHC2A	WASH complex subunit 2A	387680	10	protein_coding
ENSG00000120656	1.01093	4.73766	142.107	9.2162e-33	2.50614e-31	TAF12	TATA-box binding protein associated factor 12	6883	1	protein_coding
ENSG00000248527	1.45176	8.49182	141.684	1.14039e-32	3.09483e-31	MTATP6P1	MT-ATP6 pseudogene 1		1	unprocessed_pseudogene
ENSG00000140280	1.01692	4.89544	141.361	1.34176e-32	3.63403e-31	LYSMD2	LysM domain containing 2	256586	15	protein_coding
ENSG00000116815	1.08215	4.76712	139.313	3.76205e-32	1.00287e-30	CD58	CD58 molecule	965	1	protein_coding
ENSG00000119328	1.0636	3.79398	138.412	5.92213e-32	1.56026e-30	ABITRAM	actin binding transcription modulator	54942	9	protein_coding
ENSG00000270605	1.77418	2.53922	138.065	7.05454e-32	1.855e-30		novel transcript		1	antisense
ENSG00000150093	1.19601	9.32363	137.636	8.75566e-32	2.28898e-30	ITGB1	integrin subunit beta 1	3688	10	protein_coding
ENSG00000177954	1.11321	7.90553	135.857	2.14458e-31	5.48996e-30	RPS27	ribosomal protein S27	6232	1	protein_coding
ENSG00000234369	2.14758	1.67374	134.094	5.21192e-31	1.31679e-29	TATDN1P1	TatD DNase domain containing 1 pseudogene 1		10	processed_pseudogene
ENSG00000100802	1.08409	4.14868	133.529	6.92471e-31	1.74302e-29	C14orf93	chromosome 14 open reading frame 93	60686	14	protein_coding
ENSG00000244363	2.35769	1.58437	133.519	6.9601e-31	1.74868e-29	RPL7P23	ribosomal protein L7 pseudogene 23		5	processed_pseudogene
ENSG00000064012	1.25317	8.56378	132.136	1.39705e-30	3.45866e-29	CASP8	caspase 8	841	2	protein_coding
ENSG00000104341	1.7033	3.13993	131.955	1.53073e-30	3.77579e-29	LAPTM4B	lysosomal protein transmembrane 4 beta	55353	8	protein_coding
ENSG00000139679	1.06446	6.28746	131.641	1.79294e-30	4.41455e-29	LPAR6	lysophosphatidic acid receptor 6	10161	13	protein_coding
ENSG00000210100	3.2709	2.83961	129.635	4.92435e-30	1.18658e-28	MT-TI	mitochondrially encoded tRNA-Ile (AUU/C)		MT	Mt_tRNA
ENSG00000269378	1.20475	6.82418	129.264	5.93748e-30	1.42563e-28	ITGB1P1	integrin subunit beta 1 pseudogene 1		19	processed_pseudogene
ENSG00000250479	1.10884	4.83996	129.196	6.14493e-30	1.47282e-28	CHCHD10	coiled-coil-helix-coiled-coil-helix domain containing 10	400916	22	protein_coding
ENSG00000157514	1.15668	10.4063	127.562	1.39965e-29	3.27359e-28	TSC22D3	TSC22 domain family member 3	1831	X	protein_coding
ENSG00000138613	1.0573	4.82531	127.437	1.49057e-29	3.47423e-28	APH1B	aph-1 homolog B, gamma-secretase subunit	83464	15	protein_coding
ENSG00000272779	1.21495	4.11401	127.137	1.73419e-29	4.0213e-28	BMS1P20	BMS1 pseudogene 20		22	unprocessed_pseudogene
ENSG00000128891	1.03585	4.18145	126.684	2.17799e-29	5.03317e-28	CCDC32	coiled-coil domain containing 32	90416	15	protein_coding
ENSG00000127914	1.08427	6.74664	126.463	2.43441e-29	5.61616e-28	AKAP9	A-kinase anchoring protein 9	10142	7	protein_coding
ENSG00000101546	1.07181	3.60026	125.078	4.89411e-29	1.11388e-27	RBFA	ribosome binding factor A	79863	18	protein_coding
ENSG00000131931	1.08739	4.17476	124.614	6.18252e-29	1.39076e-27	THAP1	THAP domain containing 1	55145	8	protein_coding
ENSG00000114784	1.45457	6.34689	124.137	7.86154e-29	1.75389e-27	EIF1B	eukaryotic translation initiation factor 1B	10289	3	protein_coding
ENSG00000174021	1.05942	4.48239	122.942	1.43598e-28	3.13702e-27	GNG5	G protein subunit gamma 5	2787	1	protein_coding
ENSG00000163166	1.65378	5.59941	122.752	1.58013e-28	3.44022e-27	IWS1	interacts with SUPT6H, CTD assembly factor 1	55677	2	protein_coding
ENSG00000177197	1.17396	3.01997	122.026	2.27822e-28	4.87388e-27	PCNPP5	PEST containing nuclear protein pseudogene 5		13	processed_pseudogene
ENSG00000197498	1.23972	3.59305	121.869	2.46656e-28	5.26019e-27	RPF2	ribosome production factor 2 homolog	84154	6	protein_coding
ENSG00000258016	2.68697	0.79476	120.254	5.56531e-28	1.15769e-26	HIGD1AP1	HIG1 hypoxia inducible domain family member 1A pseudogene 1		12	processed_pseudogene
ENSG00000152404	1.16133	6.01595	120.243	5.59645e-28	1.16238e-26	CWF19L2	CWF19 like cell cycle control factor 2	143884	11	protein_coding
ENSG00000211694	1.70875	4.06168	119.666	7.48649e-28	1.54546e-26	TRGV10	T cell receptor gamma variable 10 (non-functional)		7	TR_V_gene
ENSG00000011198	1.9245	6.03669	119.494	8.16384e-28	1.68016e-26	ABHD5	abhydrolase domain containing 5, lysophosphatidic acid acyltransferase	51099	3	protein_coding
ENSG00000165168	1.68805	9.68562	119.051	1.02087e-27	2.08432e-26	CYBB	cytochrome b-245 beta chain	1536	X	protein_coding
ENSG00000261612	2.87241	0.983552	118.778	1.17113e-27	2.37062e-26	SUB1P3	SUB1 pseudogene 3		16	processed_pseudogene
ENSG00000198899	1.09586	11.594	115.659	5.64504e-27	1.0952e-25	MT-ATP6	mitochondrially encoded ATP synthase membrane subunit 6	4508	MT	protein_coding
ENSG00000166228	1.25313	3.25954	115.409	6.40151e-27	1.24019e-25	PCBD1	pterin-4 alpha-carbinolamine dehydratase 1	5092	10	protein_coding
ENSG00000134056	1.02452	3.56059	115.212	7.07023e-27	1.36195e-25	MRPS36	mitochondrial ribosomal protein S36	92259	5	protein_coding
ENSG00000188002	1.62478	3.97471	115	7.87028e-27	1.50749e-25	PDCD6P1	PDCD6 pseudogene 1		5	transcribed_unprocessed_pseudogene
ENSG00000068885	1.15335	3.74123	114.234	1.1579e-26	2.20228e-25	IFT80	intraflagellar transport 80	57560	3	protein_coding
ENSG00000178498	1.10938	5.07037	114.085	1.24811e-26	2.36722e-25	DTX3	deltex E3 ubiquitin ligase 3	196403	12	protein_coding
ENSG00000225580	1.25507	2.93521	113.867	1.39367e-26	2.63591e-25	PA2G4P5	proliferation-associated 2G4 pseudogene 5		6	processed_pseudogene
ENSG00000165410	1.19027	4.77641	112.746	2.45212e-26	4.54262e-25	CFL2	cofilin 2	1073	14	protein_coding
ENSG00000090104	2.41131	5.70295	111.926	3.70846e-26	6.82336e-25	RGS1	regulator of G protein signaling 1	5996	1	protein_coding
ENSG00000134539	1.48446	8.62934	111.446	4.72395e-26	8.62153e-25	KLRD1	killer cell lectin like receptor D1	3824	12	protein_coding
ENSG00000166262	1.46967	2.90748	110.62	7.16698e-26	1.29235e-24	FAM227B	family with sequence similarity 227 member B	196951	15	protein_coding
ENSG00000165476	1.06879	5.46669	109.423	1.31128e-25	2.33036e-24	REEP3	receptor accessory protein 3	221035	10	protein_coding
ENSG00000214832	1.18986	2.82904	107.372	3.68923e-25	6.33202e-24	UPF3AP2	UPF3A pseudogene 2		17	transcribed_processed_pseudogene
ENSG00000120254	1.33278	2.93626	106.313	6.29486e-25	1.0669e-23	MTHFD1L	methylenetetrahydrofolate dehydrogenase (NADP+ dependent) 1 like	25902	6	protein_coding
ENSG00000236439	1.32963	3.99201	104.941	1.25812e-24	2.07773e-23		ribosomal protein S27 (metallopanstimulin 1) (RPS27) pseudogene		1	processed_pseudogene
ENSG00000185482	1.34935	4.67253	104.476	1.59073e-24	2.59851e-23	STAC3	SH3 and cysteine rich domain 3	246329	12	protein_coding
ENSG00000196209	1.53118	5.4215	104.454	1.60918e-24	2.62548e-23	SIRPB2	signal regulatory protein beta 2	284759	20	protein_coding
ENSG00000166523	2.24454	6.39524	104.407	1.64723e-24	2.68433e-23	CLEC4E	C-type lectin domain family 4 member E	26253	12	protein_coding
ENSG00000127989	1.04463	3.81395	103.39	2.75239e-24	4.43724e-23	MTERF1	mitochondrial transcription termination factor 1	7978	7	protein_coding
ENSG00000184831	1.48122	2.51171	102.591	4.12043e-24	6.59561e-23	APOO	apolipoprotein O	79135	X	protein_coding
ENSG00000168301	1.19705	3.46639	102.305	4.75907e-24	7.58204e-23	KCTD6	potassium channel tetramerization domain containing 6	200845	3	protein_coding
ENSG00000103187	1.02913	10.0433	101.305	7.88507e-24	1.23445e-22	COTL1	coactosin like F-actin binding protein 1	23406	16	protein_coding
ENSG00000075407	1.06931	4.14462	100.996	9.21703e-24	1.43303e-22	ZNF37A	zinc finger protein 37A	7587	10	protein_coding
ENSG00000235613	2.12895	1.49324	100.734	1.05204e-23	1.6282e-22	NSRP1P1	nuclear speckle splicing regulatory protein 1 pseudogene 1		1	processed_pseudogene
ENSG00000272620	3.98911	1.00926	100.455	1.21104e-23	1.86362e-22	AFAP1-AS1	AFAP1 antisense RNA 1	84740	4	antisense
ENSG00000229835	1.62785	1.61892	100.301	1.30942e-23	2.00818e-22	KHSRPP1	KH-type splicing regulatory protein pseudogene 1		9	processed_pseudogene
ENSG00000236264	1.81253	1.62885	100.05	1.48604e-23	2.27133e-22	RPL26P30	ribosomal protein L26 pseudogene 30		11	transcribed_processed_pseudogene
ENSG00000243199	1.01577	6.8961	99.9674	1.54929e-23	2.35736e-22	RPL6P10	ribosomal protein L6 pseudogene 10		4	processed_pseudogene
ENSG00000215482	2.76598	0.574502	97.9574	4.27479e-23	6.38954e-22	CALM2P3	calmodulin 2 pseudogene 3		13	processed_pseudogene
ENSG00000070081	1.07105	6.25648	97.7333	4.78705e-23	7.1316e-22	NUCB2	nucleobindin 2	4925	11	protein_coding
ENSG00000230383	1.10988	4.5315	97.3703	5.75025e-23	8.49181e-22	RPL6P19	ribosomal protein L6 pseudogene 19		7	processed_pseudogene
ENSG00000167555	1.34366	3.50013	96.5114	8.87293e-23	1.29063e-21	ZNF528	zinc finger protein 528	84436	19	protein_coding
ENSG00000266088	1.7108	2.46498	95.0703	1.83742e-22	2.61368e-21		novel transcript		17	lincRNA
ENSG00000227203	3.32083	3.02529	94.9157	1.98668e-22	2.81125e-21	SUB1P1	SUB1 pseudogene 1		8	processed_pseudogene
ENSG00000135821	1.68863	10.1926	94.6348	2.28959e-22	3.2197e-21	GLUL	glutamate-ammonia ligase	2752	1	protein_coding
ENSG00000236152	1.3563	2.24988	93.4189	4.23198e-22	5.81822e-21	MRPS36P1	mitochondrial ribosomal protein S36 pseudogene 1		3	processed_pseudogene
ENSG00000230956	1.28728	3.04949	92.3495	7.26434e-22	9.83737e-21	CAPZA1P1	CAPZA1 pseudogene 1		X	processed_pseudogene
ENSG00000197880	1.87008	2.76024	92.2619	7.59327e-22	1.02623e-20	MDS2	myelodysplastic syndrome 2 translocation associated	259283	1	lincRNA
ENSG00000210112	2.89849	3.30426	90.6877	1.68237e-21	2.23799e-20	MT-TM	mitochondrially encoded tRNA-Met (AUA/G)		MT	Mt_tRNA
ENSG00000226478	1.07975	2.91456	90.6197	1.74117e-21	2.31392e-20	UPF3AP1	UPF3A pseudogene 1		17	processed_pseudogene
ENSG00000163564	1.0043	6.20547	89.1836	3.59811e-21	4.69871e-20	PYHIN1	pyrin and HIN domain family member 1	149628	1	protein_coding
ENSG00000070831	1.0824	3.27581	88.9633	4.02203e-21	5.23212e-20	CDC42	cell division cycle 42	998	1	protein_coding
ENSG00000139193	1.21884	5.64862	87.5852	8.07244e-21	1.02357e-19	CD27	CD27 molecule	939	12	protein_coding
ENSG00000211814	2.37796	1.97125	85.0725	2.87623e-20	3.52488e-19	TRAV35	T cell receptor alpha variable 35		14	TR_V_pseudogene
ENSG00000166527	1.88273	4.43025	85.0559	2.90053e-20	3.55145e-19	CLEC4D	C-type lectin domain family 4 member D	338339	12	protein_coding
ENSG00000170545	1.09124	3.34912	84.9433	3.07045e-20	3.75271e-19	SMAGP	small cell adhesion glycoprotein	57228	12	protein_coding
ENSG00000247627	2.22091	1.665	83.6675	5.85384e-20	7.04021e-19	MTND4P12	MT-ND4 pseudogene 12		5	processed_pseudogene
ENSG00000186265	1.34516	4.17281	83.6486	5.91035e-20	7.09557e-19	BTLA	B and T lymphocyte associated	151888	3	protein_coding
ENSG00000228775	1.7006	1.79372	83.6416	5.93124e-20	7.11433e-19	WEE2-AS1	WEE2 antisense RNA 1	285962	7	antisense
ENSG00000196476	1.28535	2.40455	82.6385	9.85175e-20	1.16619e-18	C20orf96	chromosome 20 open reading frame 96	140680	20	protein_coding
ENSG00000153140	1.15885	3.02593	82.3097	1.16348e-19	1.3665e-18	CETN3	centrin 3	1070	5	protein_coding
ENSG00000144182	1.00863	2.9784	82.3077	1.16467e-19	1.36672e-18	LIPT1	lipoyltransferase 1	51601	2	protein_coding
ENSG00000269028	2.48741	1.07762	82.1664	1.251e-19	1.46422e-18	#N/A	#N/A	#N/A	3	protein_coding
ENSG00000155085	1.06528	3.35345	82.1246	1.2777e-19	1.49418e-18	AK9	adenylate kinase 9	221264	6	protein_coding
ENSG00000163191	1.20073	7.71218	82.0766	1.30913e-19	1.52829e-18	S100A11	S100 calcium binding protein A11	6282	1	protein_coding
ENSG00000277511	1.54091	2.14613	81.9804	1.37445e-19	1.60317e-18		novel transcript		17	lincRNA
ENSG00000013392	1.25803	3.1488	80.5361	2.85448e-19	3.24018e-18	RWDD2A	RWD domain containing 2A	112611	6	protein_coding
ENSG00000156384	1.05894	3.11399	80.5093	2.89341e-19	3.28162e-18	SFR1	SWI5 dependent homologous recombination repair protein 1	119392	10	protein_coding
ENSG00000230457	1.14659	2.67374	79.1168	5.8545e-19	6.53437e-18	PA2G4P4	proliferation-associated 2G4 pseudogene 4		3	processed_pseudogene
ENSG00000248049	1.07025	2.78107	79.1156	5.85786e-19	6.53437e-18	UBA6-DT	UBA6 divergent transcript		4	antisense
ENSG00000226544	1.94187	0.823797	79.0907	5.93217e-19	6.6118e-18	RPL7P22	ribosomal protein L7 pseudogene 22		5	processed_pseudogene
ENSG00000224411	1.14679	3.43704	78.7299	7.12087e-19	7.88478e-18	HSP90AA2P	heat shock protein 90 alpha family class A member 2, pseudogene		11	processed_pseudogene
ENSG00000210127	2.94621	1.59739	78.3985	8.42154e-19	9.29458e-18	MT-TA	mitochondrially encoded tRNA-Ala (GCN)		MT	Mt_tRNA
ENSG00000125744	1.67262	2.67401	78.3597	8.58856e-19	9.46349e-18	RTN2	reticulon 2	6253	19	protein_coding
ENSG00000138036	1.5196	2.19621	78.3385	8.68147e-19	9.55808e-18	DYNC2LI1	dynein cytoplasmic 2 light intermediate chain 1	51626	2	protein_coding
ENSG00000101439	1.2658	9.18882	78.0596	9.99778e-19	1.09716e-17	CST3	cystatin C	1471	20	protein_coding
ENSG00000239523	2.284	0.910823	77.6626	1.22234e-18	1.33491e-17	MYLK-AS1	MYLK antisense RNA 1	100506826	3	antisense
ENSG00000210154	2.17728	2.25645	76.5542	2.14248e-18	2.30632e-17	MT-TD	mitochondrially encoded tRNA-Asp (GAU/C)		MT	Mt_tRNA
ENSG00000251562	1.41246	12.8252	76.4332	2.27787e-18	2.45011e-17	MALAT1	metastasis associated lung adenocarcinoma transcript 1	378938	11	lincRNA
ENSG00000198763	1.37996	11.8968	75.3671	3.90856e-18	4.1481e-17	MT-ND2	mitochondrially encoded NADH:ubiquinone oxidoreductase core subunit 2	4536	MT	protein_coding
ENSG00000198938	1.31195	12.8351	75.1853	4.28552e-18	4.5304e-17	MT-CO3	mitochondrially encoded cytochrome c oxidase III	4514	MT	protein_coding
ENSG00000228253	1.23021	8.25824	74.8369	5.1126e-18	5.36704e-17	MT-ATP8	mitochondrially encoded ATP synthase membrane subunit 8	4509	MT	protein_coding
ENSG00000213809	1.57108	3.57449	74.5475	5.91958e-18	6.17588e-17	KLRK1	killer cell lectin like receptor K1	22914	12	protein_coding
ENSG00000260231	1.16812	3.91658	73.9765	7.90507e-18	8.1904e-17	KDM7A-DT	KDM7A divergent transcript	100134229	7	bidirectional_promoter_lncRNA
ENSG00000243056	1.52138	1.80364	73.8221	8.5486e-18	8.83029e-17	EIF4EBP3	eukaryotic translation initiation factor 4E binding protein 3	8637	5	protein_coding
ENSG00000210117	3.4019	1.34788	73.6628	9.26678e-18	9.54302e-17	MT-TW	mitochondrially encoded tRNA-Trp (UGA/G)		MT	Mt_tRNA
ENSG00000125454	1.11586	2.91261	73.1498	1.20172e-17	1.22635e-16	SLC25A19	solute carrier family 25 member 19	60386	17	protein_coding
ENSG00000205221	2.81942	1.79467	72.4963	1.67348e-17	1.68493e-16	VIT	vitrin	5212	2	protein_coding
ENSG00000169583	1.37167	5.34154	72.2146	1.93022e-17	1.93623e-16	CLIC3	chloride intracellular channel 3	9022	9	protein_coding
ENSG00000254887	1.37237	2.1169	71.9647	2.19081e-17	2.18374e-16	POU2F2-AS1	POU2F2 antisense RNA 1		19	processed_transcript
ENSG00000220749	1.2809	2.70794	71.6846	2.52494e-17	2.49947e-16	RPL21P28	ribosomal protein L21 pseudogene 28		1	processed_pseudogene
ENSG00000101400	1.05164	3.65178	70.2313	5.27438e-17	5.08368e-16	SNTA1	syntrophin alpha 1	6640	20	protein_coding
ENSG00000121552	1.28352	6.15123	70.2007	5.35673e-17	5.15571e-16	CSTA	cystatin A	1475	3	protein_coding
ENSG00000232499	1.07849	2.71002	69.905	6.22317e-17	5.97689e-16		heterogeneous nuclear ribonucleoprotein A3 (hnRNPA3) pseudogene		1	processed_pseudogene
ENSG00000151665	1.16069	2.75715	69.6111	7.2231e-17	6.87388e-16	PIGF	phosphatidylinositol glycan anchor biosynthesis class F	5281	2	protein_coding
ENSG00000275557	1.20856	4.06889	68.9601	1.00478e-16	9.46226e-16		novel transcript		1	processed_transcript
ENSG00000134864	1.38474	3.51279	68.6301	1.18778e-16	1.11237e-15	GGACT	gamma-glutamylamine cyclotransferase	87769	13	protein_coding
ENSG00000049768	1.30578	3.6418	68.5998	1.20616e-16	1.12803e-15	FOXP3	forkhead box P3	50943	X	protein_coding
ENSG00000175857	1.16385	4.65694	68.3821	1.34695e-16	1.25623e-15	GAPT	GRB2 binding adaptor protein, transmembrane	202309	5	protein_coding
ENSG00000113924	1.88806	3.13261	66.7084	3.14798e-16	2.8515e-15	HGD	homogentisate 1,2-dioxygenase	3081	3	protein_coding
ENSG00000213790	1.11503	2.0928	66.6288	3.27763e-16	2.96102e-15	OLA1P1	OLA1 pseudogene 1		22	processed_pseudogene
ENSG00000168273	1.05915	2.38048	66.5416	3.42578e-16	3.0928e-15	SMIM4	small integral membrane protein 4	440957	3	protein_coding
ENSG00000135211	1.0623	3.13775	66.2967	3.87913e-16	3.48581e-15	TMEM60	transmembrane protein 60	85025	7	protein_coding
ENSG00000272288	1.5046	1.49359	66.0285	4.44443e-16	3.98059e-15	ILRUN-AS1	ILRUN antisense RNA 1	101929243	6	antisense
ENSG00000230793	1.31788	1.75085	65.9485	4.62861e-16	4.14281e-15	SMARCE1P5	SWI/SNF related, matrix associated, actin dependent regulator of chromatin, subfamily e, member 1 pseudogene 5		13	processed_pseudogene
ENSG00000275302	1.44343	6.76946	65.7454	5.13101e-16	4.57132e-15	CCL4	C-C motif chemokine ligand 4	6351	17	protein_coding
ENSG00000080986	1.08854	2.61971	65.6951	5.26359e-16	4.68328e-15	NDC80	NDC80 kinetochore complex component	10403	18	protein_coding
ENSG00000228106	1.2438	2.47295	65.4417	5.98576e-16	5.29798e-15	#N/A	#N/A	#N/A	1	lincRNA
ENSG00000116741	1.61031	9.39328	61.6161	4.17395e-15	3.45499e-14	RGS2	regulator of G protein signaling 2	5997	1	protein_coding
ENSG00000211445	1.64559	2.9547	61.2331	5.07027e-15	4.16889e-14	GPX3	glutathione peroxidase 3	2878	5	protein_coding
ENSG00000255823	1.72203	1.17848	61.0934	5.44316e-15	4.45655e-14	#N/A	#N/A	#N/A	11	protein_coding
ENSG00000132436	1.03192	3.33013	60.7108	6.61074e-15	5.34783e-14	FIGNL1	fidgetin like 1	63979	7	protein_coding
ENSG00000210184	2.26912	1.92161	60.0501	9.24716e-15	7.40538e-14	MT-TS2	mitochondrially encoded tRNA-Ser (AGU/C) 2		MT	Mt_tRNA
ENSG00000210174	1.77839	3.85806	59.8144	1.04239e-14	8.30845e-14	MT-TR	mitochondrially encoded tRNA-Arg (CGN)		MT	Mt_tRNA
ENSG00000110844	1.26301	2.08962	59.2863	1.36321e-14	1.07579e-13	PRPF40B	pre-mRNA processing factor 40 homolog B	25766	12	protein_coding
ENSG00000211806	1.70664	1.82964	58.9365	1.62845e-14	1.27618e-13	TRAV25	T cell receptor alpha variable 25		14	TR_V_gene
ENSG00000125245	1.10755	3.788	58.8354	1.71426e-14	1.34033e-13	GPR18	G protein-coupled receptor 18	2841	13	protein_coding
ENSG00000211805	2.06292	1.70469	58.7565	1.78448e-14	1.39282e-13	TRAV24	T cell receptor alpha variable 24		14	TR_V_gene
ENSG00000152475	1.16721	2.08963	58.4541	2.08086e-14	1.6167e-13	ZNF837	zinc finger protein 837	116412	19	protein_coding
ENSG00000210176	2.04056	2.72154	58.0813	2.51505e-14	1.94067e-13	MT-TH	mitochondrially encoded tRNA-His (CAU/C)		MT	Mt_tRNA
ENSG00000227087	1.03257	1.9825	57.5308	3.32733e-14	2.54569e-13	RBMX2P5	RBMX2 pseudogene 5		5	processed_pseudogene
ENSG00000263482	1.43301	1.80938	57.2143	3.90819e-14	2.96663e-13	ANTXRLP1	ANTXR like pseudogene 1		10	unprocessed_pseudogene
ENSG00000271869	1.21235	2.05135	56.485	5.66293e-14	4.22986e-13	DCTN6-DT	DCTN6 divergent transcript		8	lincRNA
ENSG00000162614	1.59794	4.64719	56.4208	5.85092e-14	4.36787e-13	NEXN	nexilin F-actin binding protein	91624	1	protein_coding
ENSG00000248593	1.11968	2.06345	55.6504	8.65751e-14	6.37867e-13	DSTNP2	DSTN pseudogene 2		12	transcribed_unprocessed_pseudogene
ENSG00000214552	1.15975	2.05005	55.2063	1.08521e-13	7.9523e-13	COPS8P2	COP9 signalosome subunit 8 pseudogene 2		3	processed_pseudogene
ENSG00000267185	1.2849	1.58641	54.5434	1.5205e-13	1.09993e-12	PTP4A2P1	PTP4A2 pseudogene 1		17	processed_pseudogene
ENSG00000103494	1.66857	1.70334	54.1601	1.84805e-13	1.32625e-12	RPGRIP1L	RPGRIP1 like	23322	16	protein_coding
ENSG00000211802	1.80966	1.62553	54.0123	1.99238e-13	1.42454e-12	TRAV22	T cell receptor alpha variable 22		14	TR_V_gene
ENSG00000125733	1.01723	2.66579	53.946	2.0608e-13	1.47036e-12	TRIP10	thyroid hormone receptor interactor 10	9322	19	protein_coding
ENSG00000213366	1.30572	3.95996	53.3463	2.7963e-13	1.97227e-12	GSTM2	glutathione S-transferase mu 2	2946	1	protein_coding
ENSG00000154146	1.68605	8.71559	53.0141	3.31167e-13	2.31885e-12	NRGN	neurogranin	4900	11	protein_coding
ENSG00000161642	1.03848	6.75684	52.4378	4.44102e-13	3.07623e-12	ZNF385A	zinc finger protein 385A	25946	12	protein_coding
ENSG00000210191	2.24419	1.61944	52.378	4.57822e-13	3.16479e-12	MT-TL2	mitochondrially encoded tRNA-Leu (CUN) 2		MT	Mt_tRNA
ENSG00000270164	1.81039	1.78481	52.0571	5.39088e-13	3.70387e-12	LINC01480	long intergenic non-protein coding RNA 1480		19	lincRNA
ENSG00000197568	1.44859	1.23639	52.013	5.51343e-13	3.78423e-12	HHLA3	HERV-H LTR-associating 3	11147	1	protein_coding
ENSG00000171051	1.47263	9.15105	51.6059	6.78386e-13	4.60948e-12	FPR1	formyl peptide receptor 1	2357	19	protein_coding
ENSG00000230092	1.5278	1.07914	50.7519	1.0481e-12	7.03688e-12		F-box only protein 25 (FBXO25) pseudogene		1	transcribed_unprocessed_pseudogene
ENSG00000168062	1.7786	1.95511	50.6852	1.08433e-12	7.27288e-12	BATF2	basic leucine zipper ATF-like transcription factor 2	116071	11	protein_coding
ENSG00000234160	1.09707	1.71292	50.2448	1.35713e-12	9.03109e-12		novel transcript		9	antisense
ENSG00000117318	1.03667	3.2521	49.5672	1.91692e-12	1.25681e-11	ID3	inhibitor of DNA binding 3	3399	1	protein_coding
ENSG00000230426	2.34773	1.69267	48.1368	3.97489e-12	2.52951e-11	LINC01036	long intergenic non-protein coding RNA 1036	104169671	1	lincRNA
ENSG00000182463	1.05087	3.95065	48.0387	4.17885e-12	2.65556e-11	TSHZ2	teashirt zinc finger homeobox 2	128553	20	protein_coding
ENSG00000179862	1.04996	3.38501	47.2642	6.20342e-12	3.87485e-11	CITED4	Cbp/p300 interacting transactivator with Glu/Asp rich carboxy-terminal domain 4	163732	1	protein_coding
ENSG00000229754	1.38515	5.22248	47.0064	7.07548e-12	4.39927e-11	CXCR2P1	C-X-C motif chemokine receptor 2 pseudogene 1		2	transcribed_unprocessed_pseudogene
ENSG00000198056	1.04721	3.04187	46.9295	7.35873e-12	4.567e-11	PRIM1	DNA primase subunit 1	5557	12	protein_coding
ENSG00000185480	1.7911	1.31512	46.8524	7.65374e-12	4.74139e-11	PARPBP	PARP1 binding protein	55010	12	protein_coding
ENSG00000065054	1.13939	1.73224	46.8275	7.75173e-12	4.79333e-11	SLC9A3R2	SLC9A3 regulator 2	9351	16	protein_coding
ENSG00000232869	1.3605	4.76601	46.7736	7.96814e-12	4.92041e-11	TRBV29-1	T cell receptor beta variable 29-1		7	TR_V_gene
ENSG00000114405	1.37631	1.58363	46.6607	8.44068e-12	5.20272e-11	C3orf14	chromosome 3 open reading frame 14	57415	3	protein_coding
ENSG00000214110	1.3054	2.01477	46.4812	9.25007e-12	5.67578e-11	LDHAP4	lactate dehydrogenase A pseudogene 4		9	processed_pseudogene
ENSG00000141401	1.07606	5.51067	45.7997	1.30982e-11	7.92563e-11	IMPA2	inositol monophosphatase 2	3613	18	protein_coding
ENSG00000174715	1.91779	0.639064	44.9407	2.03088e-11	1.20782e-10	PPIAP72	peptidylprolyl isomerase A pseudogene 72		3	processed_pseudogene
ENSG00000171659	1.62055	2.28142	44.7623	2.22463e-11	1.32073e-10	GPR34	G protein-coupled receptor 34	2857	X	protein_coding
ENSG00000180389	1.78656	1.34026	44.28	2.84604e-11	1.67424e-10	ATP5F1EP2	ATP synthase F1 subunit epsilon pseudogene 2		13	processed_pseudogene
ENSG00000211662	1.98383	5.05675	43.7984	3.64004e-11	2.12288e-10	IGLV3-21	immunoglobulin lambda variable 3-21		22	IG_V_gene
ENSG00000213089	1.38302	0.991359	43.6782	3.87052e-11	2.25148e-10	PDCL3P5	PDCL3 pseudogene 5		6	processed_pseudogene
ENSG00000248508	1.11166	1.91829	43.3763	4.51625e-11	2.61475e-10	SRP14-DT	SRP14 divergent transcript	100131089	15	lincRNA
ENSG00000131944	1.12405	1.78057	43.3188	4.65089e-11	2.68811e-10	FAAP24	FA core complex associated protein 24	91442	19	protein_coding
ENSG00000204611	1.04984	2.35258	43.0391	5.36563e-11	3.08672e-10	ZNF616	zinc finger protein 616	90317	19	protein_coding
ENSG00000235560	1.56076	1.0051	42.2661	7.96624e-11	4.50999e-10	ZNF747-DT	ZNF747 divergent transcript	107984875	16	antisense
ENSG00000255198	1.37866	2.30682	42.1401	8.4962e-11	4.79598e-10	SNHG9	small nucleolar RNA host gene 9		16	lincRNA
ENSG00000181016	1.51191	2.0565	42.0719	8.79783e-11	4.95798e-10	LSMEM1	leucine rich single-pass membrane protein 1	286006	7	protein_coding
ENSG00000104863	1.03381	2.10235	41.9199	9.50896e-11	5.32769e-10	LIN7B	lin-7 homolog B, crumbs cell polarity complex component	64130	19	protein_coding
ENSG00000136842	2.27809	3.24686	41.8949	9.63139e-11	5.3896e-10	TMOD1	tropomodulin 1	7111	9	protein_coding
ENSG00000243811	1.1383	1.88267	41.693	1.06789e-10	5.9292e-10	APOBEC3D	apolipoprotein B mRNA editing enzyme catalytic subunit 3D	140564	22	protein_coding
ENSG00000277632	1.78264	4.12154	40.7602	1.72102e-10	9.36741e-10	CCL3	C-C motif chemokine ligand 3	6348	17	protein_coding
ENSG00000090382	1.20477	11.365	40.6284	1.84112e-10	1.0001e-09	LYZ	lysozyme	4069	12	protein_coding
ENSG00000211791	1.10223	2.65561	40.2942	2.18451e-10	1.17765e-09	TRAV13-2	T cell receptor alpha variable 13-2		14	TR_V_gene
ENSG00000285053	1.20537	1.68504	40.1984	2.29436e-10	1.23442e-09	TBCE	tubulin folding cofactor E	6905	1	protein_coding
ENSG00000211670	1.76243	2.44465	39.6674	3.01117e-10	1.60541e-09	IGLV3-9	immunoglobulin lambda variable 3-9		22	IG_V_gene
ENSG00000140876	1.40981	1.02724	39.6432	3.04871e-10	1.62471e-09	NUDT7	nudix hydrolase 7	283927	16	protein_coding
ENSG00000204475	1.02447	5.5285	38.9174	4.42131e-10	2.33243e-09	NCR3	natural cytotoxicity triggering receptor 3	259197	6	protein_coding
ENSG00000274422	1.63148	2.71854	38.8262	4.63273e-10	2.44016e-09		novel transcript		22	lincRNA
ENSG00000100298	1.12551	2.50417	38.6778	4.99864e-10	2.62574e-09	APOBEC3H	apolipoprotein B mRNA editing enzyme catalytic subunit 3H	164668	22	protein_coding
ENSG00000260992	1.29523	1.49578	38.6443	5.08514e-10	2.66808e-09	DOCK9-DT	DOCK9 divergent transcript		13	antisense
ENSG00000008394	1.01267	3.744	38.6411	5.0934e-10	2.67137e-09	MGST1	microsomal glutathione S-transferase 1	4257	12	protein_coding
ENSG00000210164	1.6834	1.98396	38.5757	5.26712e-10	2.75928e-09	MT-TG	mitochondrially encoded tRNA-Gly (GGN)		MT	Mt_tRNA
ENSG00000188219	1.18046	1.52658	38.4348	5.66127e-10	2.95547e-09	POTEE	POTE ankyrin domain family member E	445582	2	protein_coding
ENSG00000171643	1.11039	2.11466	38.2351	6.27138e-10	3.25765e-09	S100Z	S100 calcium binding protein Z	170591	5	protein_coding
ENSG00000211659	1.77373	4.93942	38.1677	6.49172e-10	3.36823e-09	IGLV3-25	immunoglobulin lambda variable 3-25		22	IG_V_gene
ENSG00000111666	1.01547	5.5618	37.9515	7.25258e-10	3.737e-09	CHPT1	choline phosphotransferase 1	56994	12	protein_coding
ENSG00000229677	1.32535	0.992983	37.8442	7.66278e-10	3.94111e-09		ribosomal protein L17 (RPL17) pseudogene		7	processed_pseudogene
ENSG00000264895	1.7518	1.19566	37.5905	8.72704e-10	4.46305e-09		novel transcript, sense intronic to MBTD1		17	sense_intronic
ENSG00000230673	1.0637	1.74281	37.0652	1.14243e-09	5.77485e-09	PABPC1P3	poly(A) binding protein cytoplasmic 1 pseudogene 3		X	processed_pseudogene
ENSG00000211782	1.28061	2.33471	37.018	1.17043e-09	5.91197e-09	TRAV8-1	T cell receptor alpha variable 8-1		14	TR_V_gene
ENSG00000108590	1.11161	2.05096	36.9752	1.19641e-09	6.03645e-09	MED31	mediator complex subunit 31	51003	17	protein_coding
ENSG00000283633	1.62255	3.3554	36.9316	1.22347e-09	6.16835e-09		novel transcript		22	lincRNA
ENSG00000231711	1.27258	1.65985	36.8528	1.27395e-09	6.4038e-09	LINC00899	long intergenic non-protein coding RNA 899		22	processed_transcript
ENSG00000179965	1.1403	1.35413	36.3	1.69166e-09	8.43691e-09	ZNF771	zinc finger protein 771	51333	16	protein_coding
ENSG00000167920	1.2979	1.1989	36.1423	1.83423e-09	9.11865e-09	KRT10-AS1	KRT10 antisense RNA 1	147184	17	protein_coding
ENSG00000139173	1.04826	2.06477	35.366	2.73218e-09	1.34055e-08	TMEM117	transmembrane protein 117	84216	12	protein_coding
ENSG00000125841	1.11612	1.55648	34.9594	3.36649e-09	1.63989e-08	NRSN2	neurensin 2	80023	20	protein_coding
ENSG00000246366	1.32523	1.6443	34.4916	4.28084e-09	2.06818e-08	LACTB2-AS1	LACTB2 antisense RNA 1	286190	8	antisense
ENSG00000228495	2.34731	0.680397	34.2598	4.82251e-09	2.31337e-08	LINC01013	long intergenic non-protein coding RNA 1013		6	lincRNA
ENSG00000233461	1.41105	1.34852	34.2241	4.91177e-09	2.35286e-08		novel transcript	122526782	1	antisense
ENSG00000105251	2.03148	1.30289	33.9978	5.51753e-09	2.63464e-08	SHD	Src homology 2 domain containing transforming protein D	56961	19	protein_coding
ENSG00000160307	2.45134	4.88416	33.897	5.81096e-09	2.7689e-08	S100B	S100 calcium binding protein B	6285	21	protein_coding
ENSG00000226396	1.24567	2.51618	33.3279	7.78569e-09	3.67109e-08		ribosomal protein S14 (RPS14) pseudogene		1	processed_pseudogene
ENSG00000213763	1.27933	2.00181	33.2901	7.93847e-09	3.74053e-08	ACTBP2	ACTB pseudogene 2		5	processed_pseudogene
ENSG00000163736	1.48882	7.67189	32.8958	9.7233e-09	4.53576e-08	PPBP	pro-platelet basic protein	5473	4	protein_coding
ENSG00000258704	1.05742	1.49981	32.7878	1.02791e-08	4.78222e-08	SRP54-AS1	SRP54 antisense RNA 1		14	transcribed_unitary_pseudogene
ENSG00000176472	1.07155	1.72875	32.475	1.20735e-08	5.56877e-08	ZNF575	zinc finger protein 575	284346	19	protein_coding
ENSG00000174255	1.48726	1.76807	32.4723	1.20906e-08	5.57476e-08	ZNF80	zinc finger protein 80	7634	3	protein_coding
ENSG00000167363	1.4697	1.1616	31.6398	1.85584e-08	8.4109e-08	FN3K	fructosamine 3 kinase	64122	17	protein_coding
ENSG00000185527	1.03921	2.12034	30.996	2.58563e-08	1.15598e-07	PDE6G	phosphodiesterase 6G	5148	17	protein_coding
ENSG00000119782	1.4044	0.995213	30.9694	2.62135e-08	1.17079e-07	FKBP1B	FKBP prolyl isomerase 1B	2281	2	protein_coding
ENSG00000246084	1.30743	1.31798	30.9175	2.69231e-08	1.2009e-07	LINC02325	long intergenic non-protein coding RNA 2325	101929241	14	lincRNA
ENSG00000211766	1.1507	1.4943	30.5434	3.26478e-08	1.442e-07	TRBJ2-2P	T cell receptor beta joining 2-2P (non-functional)		7	TR_J_gene
ENSG00000085733	1.20038	5.37329	30.3887	3.53578e-08	1.55308e-07	CTTN	cortactin	2017	11	protein_coding
ENSG00000120279	1.76985	1.23631	29.9694	4.38927e-08	1.90389e-07	MYCT1	MYC target 1	80177	6	protein_coding
ENSG00000241755	1.95289	3.87172	29.5146	5.54959e-08	2.38201e-07	IGKV1-9	immunoglobulin kappa variable 1-9		2	IG_V_gene
ENSG00000154839	1.35996	1.03369	29.2124	6.48623e-08	2.76216e-07	SKA1	spindle and kinetochore associated complex subunit 1	220134	18	protein_coding
ENSG00000278030	1.12668	4.21897	29.175	6.61275e-08	2.81338e-07	TRBV7-9	T cell receptor beta variable 7-9		7	TR_V_gene
ENSG00000138772	1.59454	3.99393	29.1624	6.65581e-08	2.82903e-07	ANXA3	annexin A3	306	4	protein_coding
ENSG00000141854	1.13624	2.28866	29.0578	7.02504e-08	2.9757e-07	MISP3	MISP family member 3	113230	19	protein_coding
ENSG00000261654	1.48542	1.45793	28.5037	9.35183e-08	3.9051e-07		novel transcript, sense overlapping C1orf103		1	sense_overlapping
ENSG00000134827	1.44104	3.11864	28.3078	1.03476e-07	4.30367e-07	TCN1	transcobalamin 1	6947	11	protein_coding
ENSG00000160145	1.02517	1.99984	27.5335	1.54397e-07	6.29961e-07	KALRN	kalirin RhoGEF kinase	8997	3	protein_coding
ENSG00000210156	1.85127	1.53026	27.4419	1.61889e-07	6.58943e-07	MT-TK	mitochondrially encoded tRNA-Lys (AAA/G)		MT	Mt_tRNA
ENSG00000105409	1.13031	1.41394	26.8822	2.16242e-07	8.71793e-07	ATP1A3	ATPase Na+/K+ transporting subunit alpha 3	478	19	protein_coding
ENSG00000276085	1.99375	5.87513	26.8211	2.23184e-07	8.97643e-07	CCL3L1	C-C motif chemokine ligand 3 like 1	6349	17	protein_coding
ENSG00000212864	1.58579	1.23547	26.7782	2.28197e-07	9.16171e-07	RNF208	ring finger protein 208	727800	9	protein_coding
ENSG00000273456	1.0094	1.09826	26.4131	2.7566e-07	1.09826e-06		novel transcript		2	lincRNA
ENSG00000233093	1.07381	2.076	26.3205	2.89204e-07	1.14985e-06	LINC00892	long intergenic non-protein coding RNA 892	100128420	X	processed_transcript
ENSG00000258168	1.88216	0.720925	26.0373	3.3489e-07	1.32179e-06		novel transcript, antisense to PTPRB		12	antisense
ENSG00000125869	1.10295	2.32779	25.6642	4.06287e-07	1.5874e-06	LAMP5	lysosomal associated membrane protein family member 5	24141	20	protein_coding
ENSG00000145936	1.06378	2.77536	25.5797	4.24483e-07	1.65479e-06	KCNMB1	potassium calcium-activated channel subfamily M regulatory beta subunit 1	3779	5	protein_coding
ENSG00000116675	1.23181	1.48554	25.5011	4.42124e-07	1.718e-06	DNAJC6	DnaJ heat shock protein family (Hsp40) member C6	9829	1	protein_coding
ENSG00000188010	1.04666	1.29786	25.2208	5.11268e-07	1.97029e-06	MORN2	MORN repeat containing 2	729967	2	protein_coding
ENSG00000244041	1.04374	2.40729	25.2135	5.13204e-07	1.97718e-06	LINC01011	long intergenic non-protein coding RNA 1011	401232	6	lincRNA
ENSG00000213860	1.19159	1.83995	24.868	6.13946e-07	2.34067e-06	RPL21P75	ribosomal protein L21 pseudogene 75		7	processed_pseudogene
ENSG00000169245	1.54308	1.47448	24.4801	7.50799e-07	2.84083e-06	CXCL10	C-X-C motif chemokine ligand 10	3627	4	protein_coding
ENSG00000254275	1.88976	1.32683	24.0432	9.41985e-07	3.51662e-06	LINC00824	long intergenic non-protein coding RNA 824		8	processed_transcript
ENSG00000211597	1.11349	1.50829	23.9485	9.8948e-07	3.67863e-06	IGKJ1	immunoglobulin kappa joining 1		2	IG_J_gene
ENSG00000239855	1.3765	2.32065	23.6366	1.16356e-06	4.2946e-06	IGKV1-6	immunoglobulin kappa variable 1-6		2	IG_V_gene
ENSG00000254703	1.14989	1.40875	22.801	1.79676e-06	6.4712e-06	SENCR	smooth muscle and endothelial cell enriched migration/differentiation-associated lncRNA	100507392	11	antisense
ENSG00000133317	1.01476	2.95709	22.5077	2.09298e-06	7.48036e-06	LGALS12	galectin 12	85329	11	protein_coding
ENSG00000250568	1.30181	0.968317	22.4305	2.17884e-06	7.76471e-06		poly(A) binding protein, cytoplasmic 1 (PABPC1) pseudogene		4	processed_pseudogene
ENSG00000196656	2.0321	8.21023	22.4262	2.18373e-06	7.77599e-06		ribosomal protein S26 (RPS26) pseudogene		4	transcribed_processed_pseudogene
ENSG00000165698	1.00061	1.03942	22.3956	2.21884e-06	7.89478e-06	SPACA9	sperm acrosome associated 9	11092	9	protein_coding
ENSG00000203865	1.0195	0.996174	21.9893	2.7417e-06	9.6537e-06	ATP1A1-AS1	ATP1A1 antisense RNA 1	84852	1	processed_transcript
ENSG00000255733	1.48814	1.79557	21.667	3.24328e-06	1.12732e-05	IFNG-AS1	IFNG antisense RNA 1	100885789	12	antisense
ENSG00000167513	1.02769	1.68136	21.3051	3.91691e-06	1.34729e-05	CDT1	chromatin licensing and DNA replication factor 1	81620	16	protein_coding
ENSG00000115423	1.13518	1.40029	21.2741	3.98067e-06	1.36783e-05	DNAH6	dynein axonemal heavy chain 6	1768	2	protein_coding
ENSG00000146070	1.02489	3.29545	21.2665	3.99649e-06	1.37257e-05	PLA2G7	phospholipase A2 group VII	7941	6	protein_coding
ENSG00000276241	1.45538	2.20866	21.0019	4.58822e-06	1.56272e-05		novel transcript, antisense TBC1D3B		17	antisense
ENSG00000174326	1.01941	1.46588	20.8518	4.9623e-06	1.68209e-05	SLC16A11	solute carrier family 16 member 11	162515	17	protein_coding
ENSG00000140682	1.31253	1.09505	20.8257	5.03033e-06	1.70302e-05	TGFB1I1	transforming growth factor beta 1 induced transcript 1	7041	16	protein_coding
ENSG00000152969	1.23105	1.48862	20.7703	5.17801e-06	1.74864e-05	JAKMIP1	janus kinase and microtubule interacting protein 1	152789	4	protein_coding
ENSG00000186047	1.15755	1.65799	20.4098	6.25086e-06	2.08907e-05	DLEU7	deleted in lymphocytic leukemia 7	220107	13	protein_coding
ENSG00000224650	1.16298	3.6259	20.1056	7.32829e-06	2.42818e-05	IGHV3-74	immunoglobulin heavy variable 3-74		14	IG_V_gene
ENSG00000242265	1.00336	2.88072	19.6593	9.25533e-06	3.03109e-05	PEG10	paternally expressed 10	23089	7	protein_coding
ENSG00000254373	1.21879	0.910741	19.1326	1.21941e-05	3.92147e-05		ubiquinol-cytochrome c reductase binding protein (UQCRB) pseudogene		5	processed_pseudogene
ENSG00000133105	1.36811	1.5357	18.839	1.42226e-05	4.54467e-05	RXFP2	relaxin family peptide receptor 2	122042	13	protein_coding
ENSG00000101335	1.34188	5.23325	18.6659	1.5574e-05	4.9462e-05	MYL9	myosin light chain 9	10398	20	protein_coding
ENSG00000256092	1.02301	1.49396	18.6659	1.55742e-05	4.9462e-05	SBNO1-AS1	SBNO1 antisense RNA 1	112268105	12	lincRNA
ENSG00000243964	1.17368	0.944549	18.5677	1.63979e-05	5.19439e-05	RPL23AP65	ribosomal protein L23a pseudogene 65		11	processed_pseudogene
ENSG00000158747	1.27616	2.66316	18.3664	1.82241e-05	5.73531e-05	NBL1	NBL1, DAN family BMP antagonist	4681	1	protein_coding
ENSG00000204815	2.01999	1.14467	18.0782	2.12013e-05	6.61081e-05	ODAD4	outer dynein arm docking complex subunit 4	83538	17	protein_coding
ENSG00000132561	1.20147	0.983624	17.7347	2.53952e-05	7.81951e-05	MATN2	matrilin 2	4147	8	protein_coding
ENSG00000211820	1.20538	2.15214	17.3851	3.05213e-05	9.28809e-05	TRAV41	T cell receptor alpha variable 41		14	TR_V_gene
ENSG00000236496	1.06557	1.78165	17.2747	3.23463e-05	9.80818e-05	GPS2P1	G protein pathway suppressor 2 pseudogene 1		9	processed_pseudogene
ENSG00000211792	1.03749	2.73582	17.1661	3.42498e-05	0.000103506	TRAV14DV4	T cell receptor alpha variable 14/delta variable 4		14	TR_V_gene
ENSG00000137198	1.1973	4.53624	17.111	3.52582e-05	0.000106245	GMPR	guanosine monophosphate reductase	2766	6	protein_coding
ENSG00000211650	1.17954	1.59334	17.0629	3.61627e-05	0.000108729	IGLV5-45	immunoglobulin lambda variable 5-45		22	IG_V_gene
ENSG00000145335	1.59088	6.71821	16.6988	4.38087e-05	0.000130015	SNCA	synuclein alpha	6622	4	protein_coding
ENSG00000255200	1.15212	1.81882	16.5015	4.8612e-05	0.000143359	PGAM1P8	phosphoglycerate mutase 1 pseudogene 8		11	transcribed_processed_pseudogene
ENSG00000213087	1.0349	1.08235	16.3352	5.307e-05	0.000155692		ribosomal protein S12 (RPS12) pseudogene		6	processed_pseudogene
ENSG00000170442	1.73742	1.53448	15.9654	6.45114e-05	0.000187189	KRT86	keratin 86	3892	12	protein_coding
ENSG00000273319	1.01338	1.68761	15.8259	6.94463e-05	0.000200777		novel transcript		7	lincRNA
ENSG00000073792	1.01903	4.4749	15.7716	7.14669e-05	0.000206048	IGF2BP2	insulin like growth factor 2 mRNA binding protein 2	10644	3	protein_coding
ENSG00000268081	1.90206	0.55907	15.3342	9.00709e-05	0.000255657		novel transcript, antisense to ZNF429		19	antisense
ENSG00000239948	1.34009	0.968736	15.2659	9.33873e-05	0.000264682	RN7SL368P	RNA, 7SL, cytoplasmic 368, pseudogene		19	misc_RNA
ENSG00000213939	1.12867	1.71114	15.2582	9.37701e-05	0.000265711		ribosomal protein S12 (RPS12) pseudogene		17	processed_pseudogene
ENSG00000231769	1.00377	1.56151	15.1765	9.79133e-05	0.000276814		novel transcript		6	antisense
ENSG00000072571	1.16961	0.712098	14.8343	0.000117379	0.000327336	HMMR	hyaluronan mediated motility receptor	3161	5	protein_coding
ENSG00000173535	1.26001	5.73558	14.717	0.000124913	0.000347204	TNFRSF10C	TNF receptor superfamily member 10c	8794	8	protein_coding
ENSG00000102230	1.12836	1.51129	14.4148	0.000146647	0.0004029	PCYT1B	phosphate cytidylyltransferase 1B, choline	9468	X	protein_coding
ENSG00000232177	2.9582	0.540022	13.8972	0.000193088	0.000521292	MTND4P24	MT-ND4 pseudogene 24		X	processed_pseudogene
ENSG00000215559	1.38813	2.83323	13.3582	0.000257298	0.000681732	ANKRD20A11P	ankyrin repeat domain 20 family member A11, pseudogene		21	transcribed_unprocessed_pseudogene
ENSG00000151575	1.05953	1.04075	13.2906	0.00026674	0.00070537	TEX9	testis expressed 9	374618	15	protein_coding
ENSG00000182379	1.20794	0.921268	12.8776	0.000332538	0.000866839	NXPH4	neurexophilin 4	11247	12	protein_coding
ENSG00000225630	1.29996	4.82952	12.6013	0.000385482	0.000996222	MTND2P28	MT-ND2 pseudogene 28		1	unprocessed_pseudogene
ENSG00000230257	1.65516	0.92525	12.118	0.000499373	0.00127091	NFE4	nuclear factor, erythroid 4	58160	7	protein_coding
ENSG00000108691	1.45991	1.93076	11.905	0.000559845	0.00141102	CCL2	C-C motif chemokine ligand 2	6347	17	protein_coding
ENSG00000255422	1.62253	0.862563	11.3529	0.000753294	0.0018561		novel transcript		11	antisense
ENSG00000244734	1.28455	15.745	9.93404	0.0016225	0.00376102	HBB	hemoglobin subunit beta	3043	11	protein_coding
ENSG00000243064	1.62142	1.71977	9.63487	0.00190917	0.00436061	ABCC13	ATP binding cassette subfamily C member 13 (pseudogene)		21	transcribed_unprocessed_pseudogene
ENSG00000206172	1.25674	9.12713	8.85679	0.00292	0.00643179	HBA1	hemoglobin subunit alpha 1	3039	16	protein_coding
ENSG00000008438	1.10621	2.19929	8.6861	0.00320646	0.00700239	PGLYRP1	peptidoglycan recognition protein 1	8993	19	protein_coding
ENSG00000224114	1.13578	4.83335	5.58784	0.0180856	0.0337117		ribosomal protein S14 (RPS14) pseudogene		1	processed_pseudogene
ENSG00000231412	1.14182	1.40471	5.17957	0.0228539	0.0415699		novel transcript		19	lincRNA
