# Supplementary material for: Epitranscriptome analysis of NAD-capped RNA by spike-in-based normalization and prediction of chronological age
Source: iScience. 2023 Nov 22;26(12):108558. doi: 10.1016/j.isci.2023.108558 (PMC10716591; doi:10.1016/j.isci.2023.108558)
Supplement: Table S3. Lists of newly-identified NAD-RNAs in PBMCs of middle adults (n = 683), related to Figure 4 [file mmc4.xlsx]

## Sheet: Sheet1
Table S3. Lists of newly-identified NAD-RNAs in PBMCs of middle adults (n=683), related to Figure 4
GeneID	logFC	logCPM	LR	PValue	FDR	symbol	gene_name	entrezgene_id	chromosome	gene_biotype
ENSG00000013275	2.42305	7.20862	1046.93	1.13186e-229	1.53277e-225	PSMC4	proteasome 26S subunit, ATPase 4	5704	19	protein_coding
ENSG00000167635	3.03896	7.39816	934.795	2.67923e-205	1.8141e-201	ZNF146	zinc finger protein 146	7705	19	protein_coding
ENSG00000113387	2.78337	9.24645	917.666	1.41757e-201	6.39892e-198	SUB1	SUB1 regulator of transcription	10923	5	protein_coding
ENSG00000104853	2.27426	7.55771	889.947	1.50361e-195	5.09048e-192	CLPTM1	CLPTM1 regulator of GABA type A receptor forward trafficking	1209	19	protein_coding
ENSG00000143110	3.17017	8.70377	813.699	5.67246e-179	1.53633e-175	C1orf162	chromosome 1 open reading frame 162	128346	1	protein_coding
ENSG00000173915	2.45079	6.57263	795.076	6.34688e-175	1.43249e-171	ATP5MK	ATP synthase membrane subunit k	84833	10	protein_coding
ENSG00000087302	2.29795	7.37741	785.059	9.56207e-173	1.84985e-169	RTRAF	RNA transcription, translation and transport factor	51637	14	protein_coding
ENSG00000050130	2.5432	6.38347	747.425	1.45651e-164	2.4655e-161	JKAMP	JNK1/MAPK8 associated membrane protein	51528	14	protein_coding
ENSG00000105185	2.23704	5.86307	743.457	1.0618e-163	1.59765e-160	PDCD5	programmed cell death 5	9141	19	protein_coding
ENSG00000119929	2.01402	5.9349	705.672	1.74711e-155	2.36593e-152	CUTC	cutC copper transporter	51076	10	protein_coding
ENSG00000078668	2.37921	7.49457	668.13	2.54796e-147	3.13677e-144	VDAC3	voltage dependent anion channel 3	7419	8	protein_coding
ENSG00000116030	1.79722	6.86201	653.539	3.79777e-144	4.28579e-141	SUMO1	small ubiquitin like modifier 1	7341	2	protein_coding
ENSG00000176261	2.01474	5.24168	652.74	5.66504e-144	5.90123e-141	ZBTB8OS	zinc finger and BTB domain containing 8 opposite strand	339487	1	protein_coding
ENSG00000124562	1.84955	6.56378	652.465	6.50041e-144	6.28775e-141	SNRPC	small nuclear ribonucleoprotein polypeptide C	6631	6	protein_coding
ENSG00000218739	1.97896	6.17076	635.886	2.622e-140	2.36714e-137	CEBPZOS	CEBPZ opposite strand	100505876	2	protein_coding
ENSG00000105879	2.12489	6.88366	625.613	4.49837e-138	3.8073e-135	CBLL1	Cbl proto-oncogene like 1	79872	7	protein_coding
ENSG00000181061	2.07641	5.62179	618.031	2.00483e-136	1.59703e-133	HIGD1A	HIG1 hypoxia inducible domain family member 1A	25994	3	protein_coding
ENSG00000235082	2.09473	5.10398	609.952	1.14621e-134	8.62335e-132	SUMO1P3	SUMO1 pseudogene 3		1	processed_pseudogene
ENSG00000185088	2.28421	6.6878	598.72	3.17908e-132	2.26585e-129	RPS27L	ribosomal protein S27 like	51065	15	protein_coding
ENSG00000237350	2.00508	6.78786	598.245	4.0317e-132	2.72987e-129	CDC42P6	cell division cycle 42 pseudogene 6		4	processed_pseudogene
ENSG00000083099	1.90621	5.37317	595.293	1.76873e-131	1.14058e-128	LYRM2	LYR motif containing 2	57226	6	protein_coding
ENSG00000169019	2.03989	5.63847	575.745	3.15924e-127	1.94466e-124	COMMD8	COMM domain containing 8	54951	4	protein_coding
ENSG00000210196	4.15557	9.12947	572.178	1.8858e-126	1.11033e-123	MT-TP	mitochondrially encoded tRNA-Pro (CCN)		MT	Mt_tRNA
ENSG00000143933	2.49223	9.99609	567.634	1.83648e-125	1.03624e-122	CALM2	calmodulin 2	805	2	protein_coding
ENSG00000104613	1.5437	6.86036	566.222	3.72568e-125	2.01813e-122	INTS10	integrator complex subunit 10	55174	8	protein_coding
ENSG00000213585	1.84724	6.65827	551.359	6.37163e-122	3.31864e-119	VDAC1	voltage dependent anion channel 1	7416	5	protein_coding
ENSG00000210077	6.77798	7.36236	532.666	7.42992e-118	3.72652e-115	MT-TV	mitochondrially encoded tRNA-Val (GUN)		MT	Mt_tRNA
ENSG00000205581	1.3699	8.05201	528.496	5.99952e-117	2.90162e-114	HMGN1	high mobility group nucleosome binding domain 1	3150	21	protein_coding
ENSG00000210049	8.19466	7.42047	523.63	6.86573e-116	3.20606e-113	MT-TF	mitochondrially encoded tRNA-Phe (UUU/C)		MT	Mt_tRNA
ENSG00000061794	1.80772	6.07282	520.109	4.00731e-115	1.8089e-112	MRPS35	mitochondrial ribosomal protein S35	60488	12	protein_coding
ENSG00000172172	2.25985	5.15801	504.423	1.03639e-111	4.52733e-109	MRPL13	mitochondrial ribosomal protein L13	28998	8	protein_coding
ENSG00000118418	1.66291	6.06561	499.47	1.23958e-110	5.24574e-108	HMGN3	high mobility group nucleosomal binding domain 3	9324	6	protein_coding
ENSG00000114902	1.51327	6.73455	498.823	1.71406e-110	7.0339e-108	SPCS1	signal peptidase complex subunit 1	28972	3	protein_coding
ENSG00000206573	2.09346	5.16951	493.361	2.64583e-109	1.05382e-106	THUMPD3-AS1	THUMPD3 antisense RNA 1	440944	3	antisense
ENSG00000146223	1.55845	7.13265	493.051	3.09012e-109	1.19561e-106	RPL7L1	ribosomal protein L7 like 1	285855	6	protein_coding
ENSG00000111481	1.70485	7.56722	480.762	1.45889e-106	5.48787e-104	COPZ1	COPI coat complex subunit zeta 1	22818	12	protein_coding
ENSG00000122033	1.83757	5.47449	479.508	2.73413e-106	1.00069e-103	MTIF3	mitochondrial translational initiation factor 3	219402	13	protein_coding
ENSG00000128708	1.64434	5.83676	477.583	7.17293e-106	2.5562e-103	HAT1	histone acetyltransferase 1	8520	2	protein_coding
ENSG00000211459	5.41955	16.0823	474.878	2.781e-105	9.65649e-103	MT-RNR1	mitochondrially encoded 12S rRNA		MT	Mt_rRNA
ENSG00000204227	1.28003	6.3573	474.158	3.9903e-105	1.35092e-102	RING1	ring finger protein 1	6015	6	protein_coding
ENSG00000169714	1.30916	9.68245	468.44	7.00121e-104	2.31245e-101	CNBP	CCHC-type zinc finger nucleic acid binding protein	7555	3	protein_coding
ENSG00000014641	1.74984	7.05441	457.243	1.91357e-101	6.16988e-99	MDH1	malate dehydrogenase 1	4190	2	protein_coding
ENSG00000273841	1.76905	5.61132	455.161	5.43289e-101	1.71098e-98	TAF9	TATA-box binding protein associated factor 9	6880	5	protein_coding
ENSG00000198721	1.98036	4.88563	450.033	7.09423e-100	2.18341e-97	ECI2	enoyl-CoA delta isomerase 2	10455	6	protein_coding
ENSG00000151092	1.49728	5.96174	448.336	1.66017e-99	4.996e-97	NGLY1	N-glycanase 1	55768	3	protein_coding
ENSG00000147687	2.21063	4.72603	447.015	3.21866e-99	9.47546e-97	TATDN1	TatD DNase domain containing 1	83940	8	protein_coding
ENSG00000177879	1.67402	6.60918	445.915	5.58617e-99	1.60953e-96	AP3S1	adaptor related protein complex 3 subunit sigma 1	1176	5	protein_coding
ENSG00000111142	1.62023	6.84747	443.48	1.89294e-98	5.34045e-96	METAP2	methionyl aminopeptidase 2	10988	12	protein_coding
ENSG00000150459	1.41217	7.58597	442.265	3.47908e-98	9.61504e-96	SAP18	Sin3A associated protein 18	10284	13	protein_coding
ENSG00000088247	1.34259	7.50587	437.289	4.21214e-97	1.14081e-94	KHSRP	KH-type splicing regulatory protein	8570	19	protein_coding
ENSG00000129055	2.14768	6.3108	435.2	1.19961e-96	3.18531e-94	ANAPC13	anaphase promoting complex subunit 13	25847	3	protein_coding
ENSG00000081870	1.63762	5.08858	433.667	2.58707e-96	6.73732e-94	HSPB11	heat shock protein family B (small) member 11	51668	1	protein_coding
ENSG00000137970	2.35834	10.6563	421.847	9.67237e-94	2.47138e-91	RPL7P9	ribosomal protein L7 pseudogene 9		1	processed_pseudogene
ENSG00000185862	2.50474	9.23631	419.016	3.99669e-93	1.00228e-90	EVI2B	ecotropic viral integration site 2B	2124	17	protein_coding
ENSG00000147604	2.20762	9.05003	418.565	5.00937e-93	1.2334e-90	RPL7	ribosomal protein L7	6129	8	protein_coding
ENSG00000105329	1.74521	9.51739	418.452	5.30149e-93	1.28201e-90	TGFB1	transforming growth factor beta 1	7040	19	protein_coding
ENSG00000214485	2.44622	9.83061	417.979	6.72118e-93	1.59681e-90	RPL7P1	ribosomal protein L7 pseudogene 1		5	processed_pseudogene
ENSG00000146007	1.79588	7.725	411.817	1.47428e-91	3.44218e-89	ZMAT2	zinc finger matrin-type 2	153527	5	protein_coding
ENSG00000085231	2.30208	4.17022	410.541	2.79459e-91	6.41429e-89	AK6	adenylate kinase 6	102157402	5	protein_coding
ENSG00000155959	1.77361	5.59074	408.973	6.13311e-91	1.38424e-88	VBP1	VHL binding protein 1	7411	X	protein_coding
ENSG00000155329	1.96475	4.75305	405.757	3.07445e-90	6.82528e-88	ZCCHC10	zinc finger CCHC-type containing 10	54819	5	protein_coding
ENSG00000196511	1.96788	5.10905	403.456	9.73975e-90	2.12735e-87	TPK1	thiamin pyrophosphokinase 1	27010	7	protein_coding
ENSG00000170310	1.9084	5.5707	401.949	2.07307e-89	4.45612e-87	STX8	syntaxin 8	9482	17	protein_coding
ENSG00000163634	1.53754	5.77006	399.7	6.401e-89	1.33358e-86	THOC7	THO complex subunit 7	80145	3	protein_coding
ENSG00000133321	1.73314	7.53848	397.157	2.28953e-88	4.69771e-86	PLAAT4	phospholipase A and acyltransferase 4	5920	11	protein_coding
ENSG00000105698	1.17092	8.216	394.201	1.00786e-87	2.03709e-85	USF2	upstream transcription factor 2, c-fos interacting	7392	19	protein_coding
ENSG00000109534	1.59807	4.53558	386.199	5.56335e-86	1.10792e-83	GAR1	GAR1 ribonucleoprotein	54433	4	protein_coding
ENSG00000210194	4.42172	4.55711	385.864	6.5824e-86	1.29187e-83	MT-TE	mitochondrially encoded tRNA-Glu (GAA/G)		MT	Mt_tRNA
ENSG00000078808	1.17424	7.81061	380.513	9.62363e-85	1.86176e-82	SDF4	stromal cell derived factor 4	51150	1	protein_coding
ENSG00000093144	1.80505	6.498	375.495	1.19061e-83	2.27087e-81	ECHDC1	ethylmalonyl-CoA decarboxylase 1	55862	6	protein_coding
ENSG00000143727	1.37498	7.07641	373.476	3.27694e-83	6.16338e-81	ACP1	acid phosphatase 1	52	2	protein_coding
ENSG00000131100	1.22865	6.75614	373.097	3.96269e-83	7.35106e-81	ATP6V1E1	ATPase H+ transporting V1 subunit E1	529	22	protein_coding
ENSG00000136888	1.34021	7.85337	368.96	3.1527e-82	5.76944e-80	ATP6V1G1	ATPase H+ transporting V1 subunit G1	9550	9	protein_coding
ENSG00000167554	5.48526	2.97991	367.277	7.33007e-82	1.32352e-79	ZNF610	zinc finger protein 610	162963	19	protein_coding
ENSG00000270647	1.1253	8.16432	363.871	4.04369e-81	7.20521e-79	TAF15	TATA-box binding protein associated factor 15	8148	17	protein_coding
ENSG00000111845	2.07394	4.3617	363.112	5.91508e-81	1.04029e-78	PAK1IP1	PAK1 interacting protein 1	55003	6	protein_coding
ENSG00000113732	1.54963	8.08963	363.073	6.03314e-81	1.04745e-78	ATP6V0E1	ATPase H+ transporting V0 subunit e1	8992	5	protein_coding
ENSG00000158019	1.3718	5.29336	360.515	2.17543e-80	3.72907e-78	BABAM2	BRISC and BRCA1 A complex member 2	9577	2	protein_coding
ENSG00000101052	1.68879	5.31798	360.383	2.32361e-80	3.93329e-78	IFT52	intraflagellar transport 52	51098	20	protein_coding
ENSG00000243317	2.06844	7.07959	358.126	7.20493e-80	1.20456e-77	STMP1	short transmembrane mitochondrial protein 1	647087	7	protein_coding
ENSG00000269893	2.25058	6.61737	357.002	1.26591e-79	2.09061e-77	SNHG8	small nucleolar RNA host gene 8		4	lincRNA
ENSG00000108107	1.62558	10.8059	353.121	8.86015e-79	1.42838e-76	RPL28	ribosomal protein L28	6158	19	protein_coding
ENSG00000151348	1.37872	6.00752	352.104	1.47555e-78	2.35081e-76	EXT2	exostosin glycosyltransferase 2	2132	11	protein_coding
ENSG00000011007	1.54623	6.14257	351.151	2.37954e-78	3.74694e-76	ELOA	elongin A	6924	1	protein_coding
ENSG00000177556	1.82104	4.79307	347.497	1.48696e-77	2.31453e-75	ATOX1	antioxidant 1 copper chaperone	475	5	protein_coding
ENSG00000244398	1.93601	9.90812	339.511	8.15367e-76	1.22686e-73	RPL36AP37	ribosomal protein L36a pseudogene 37		11	processed_pseudogene
ENSG00000209082	4.68846	5.54588	339.176	9.64431e-76	1.4352e-73	MT-TL1	mitochondrially encoded tRNA-Leu (UUA/G) 1		MT	Mt_tRNA
ENSG00000175550	1.12	7.14277	337.44	2.30394e-75	3.3913e-73	DRAP1	DR1 associated protein 1	10589	11	protein_coding
ENSG00000127483	1.00979	8.29255	331.597	4.315e-74	6.2832e-72	HP1BP3	heterochromatin protein 1 binding protein 3	50809	1	protein_coding
ENSG00000253954	1.55788	5.04846	330.166	8.84194e-74	1.2738e-71	HMGN1P38	high mobility group nucleosome binding domain 1 pseudogene 38		15	processed_pseudogene
ENSG00000131171	1.28828	8.20201	329.28	1.37893e-73	1.94515e-71	SH3BGRL	SH3 domain binding glutamate rich protein like	6451	X	protein_coding
ENSG00000236287	1.49046	6.54349	327.468	3.42216e-73	4.77762e-71	ZBED5	zinc finger BED-type containing 5	58486	11	protein_coding
ENSG00000160563	1.65315	4.46302	324.55	1.47866e-72	2.04326e-70	MED27	mediator complex subunit 27	9442	9	protein_coding
ENSG00000027075	1.48029	8.57174	323.046	3.14397e-72	4.30056e-70	PRKCH	protein kinase C eta	5583	14	protein_coding
ENSG00000110848	3.06757	9.03048	320.673	1.03367e-71	1.39979e-69	CD69	CD69 molecule	969	12	protein_coding
ENSG00000241553	1.40366	7.88082	318.21	3.55442e-71	4.76573e-69	ARPC4	actin related protein 2/3 complex subunit 4	10093	3	protein_coding
ENSG00000198727	3.45302	14.0545	318.02	3.90943e-71	5.19035e-69	MT-CYB	mitochondrially encoded cytochrome b	4519	MT	protein_coding
ENSG00000109919	1.24788	5.47513	317.26	5.72543e-71	7.52755e-69	MTCH2	mitochondrial carrier 2	23788	11	protein_coding
ENSG00000065548	1.25046	6.7576	315.91	1.12646e-70	1.46678e-68	ZC3H15	zinc finger CCCH-type containing 15	55854	2	protein_coding
ENSG00000198695	2.37015	11.8146	315.575	1.33304e-70	1.71924e-68	MT-ND6	mitochondrially encoded NADH:ubiquinone oxidoreductase core subunit 6	4541	MT	protein_coding
ENSG00000113068	1.41061	5.92779	313.623	3.54882e-70	4.53379e-68	PFDN1	prefoldin subunit 1	5201	5	protein_coding
ENSG00000134453	1.02817	6.77045	308.923	3.74847e-69	4.74409e-67	RBM17	RNA binding motif protein 17	84991	10	protein_coding
ENSG00000114021	1.37337	4.98778	308.672	4.25216e-69	5.33173e-67	NIT2	nitrilase family member 2	56954	3	protein_coding
ENSG00000065518	1.2175	6.17983	305.254	2.36153e-68	2.93393e-66	NDUFB4	NADH:ubiquinone oxidoreductase subunit B4	4710	3	protein_coding
ENSG00000096746	1.02718	7.89441	303.983	4.468e-68	5.50051e-66	HNRNPH3	heterogeneous nuclear ribonucleoprotein H3	3189	10	protein_coding
ENSG00000229097	2.48344	4.34386	303.038	7.17547e-68	8.75408e-66	CALM2P2	calmodulin 2 pseudogene 2		10	processed_pseudogene
ENSG00000081154	1.08716	7.62607	300.476	2.59494e-67	3.13757e-65	PCNP	PEST proteolytic signal containing nuclear protein	57092	3	protein_coding
ENSG00000122873	2.49363	3.88929	299.431	4.38259e-67	5.25213e-65	CISD1	CDGSH iron sulfur domain 1	55847	10	protein_coding
ENSG00000167699	1.16217	6.72836	299.237	4.83108e-67	5.73881e-65	GLOD4	glyoxalase domain containing 4	51031	17	protein_coding
ENSG00000023697	1.64246	5.0651	299.059	5.28294e-67	6.22101e-65	DERA	deoxyribose-phosphate aldolase	51071	12	protein_coding
ENSG00000198888	3.64759	13.8625	294.621	4.89537e-66	5.71492e-64	MT-ND1	mitochondrially encoded NADH:ubiquinone oxidoreductase core subunit 1	4535	MT	protein_coding
ENSG00000241468	1.38783	5.69998	293.243	9.76999e-66	1.12123e-63	ATP5MF	ATP synthase membrane subunit f	9551	7	protein_coding
ENSG00000073905	1.9592	2.80681	291.266	2.63485e-65	2.97342e-63	VDAC1P1	voltage dependent anion channel 1 pseudogene 1		X	processed_pseudogene
ENSG00000131779	1.35625	5.01714	291.199	2.72396e-65	3.04859e-63	PEX11B	peroxisomal biogenesis factor 11 beta	8799	1	protein_coding
ENSG00000140395	1.34967	5.54065	291.002	3.00755e-65	3.33838e-63	SKIC8	SKI8 subunit of superkiller complex	80349	15	protein_coding
ENSG00000065154	1.66619	6.46604	290.929	3.11911e-65	3.41892e-63	OAT	ornithine aminotransferase	4942	10	protein_coding
ENSG00000171202	1.74334	4.56141	290.922	3.1306e-65	3.41892e-63	TMEM126A	transmembrane protein 126A	84233	11	protein_coding
ENSG00000140350	1.21176	8.15302	289.015	8.15e-65	8.82938e-63	ANP32A	acidic nuclear phosphoprotein 32 family member A	8125	15	protein_coding
ENSG00000113369	1.6491	9.08719	288.128	1.27169e-64	1.35601e-62	ARRDC3	arrestin domain containing 3	57561	5	protein_coding
ENSG00000173486	1.32609	5.60342	286.157	3.41846e-64	3.61663e-62	FKBP2	FKBP prolyl isomerase 2	2286	11	protein_coding
ENSG00000107937	1.26533	5.84127	286.013	3.67464e-64	3.85752e-62	GTPBP4	GTP binding protein 4	23560	10	protein_coding
ENSG00000134333	1.14445	8.08123	284.785	6.80767e-64	7.0915e-62	LDHA	lactate dehydrogenase A	3939	11	protein_coding
ENSG00000167004	1.0288	8.23074	282.888	1.76261e-63	1.79469e-61	PDIA3	protein disulfide isomerase family A member 3	2923	15	protein_coding
ENSG00000118518	1.17978	5.78086	280.793	5.04541e-63	5.09498e-61	RNF146	ring finger protein 146	81847	6	protein_coding
ENSG00000166170	1.33868	6.2646	280.779	5.07917e-63	5.09498e-61	BAG5	BAG cochaperone 5	9529	14	protein_coding
ENSG00000109390	1.47596	4.56895	280.67	5.36455e-63	5.34168e-61	NDUFC1	NADH:ubiquinone oxidoreductase subunit C1	4717	4	protein_coding
ENSG00000129515	1.02287	6.54436	279.042	1.21418e-62	1.16613e-60	SNX6	sorting nexin 6	58533	14	protein_coding
ENSG00000154723	1.69816	5.84519	274.569	1.14578e-61	1.09269e-59	ATP5PF	ATP synthase peripheral stalk subunit F6	522	21	protein_coding
ENSG00000138382	1.77509	4.70141	274.48	1.198e-61	1.13449e-59	METTL5	methyltransferase 5, N6-adenosine	29081	2	protein_coding
ENSG00000154589	2.74443	5.4335	273.514	1.94583e-61	1.82989e-59	LY96	lymphocyte antigen 96	23643	8	protein_coding
ENSG00000163812	1.05679	6.37131	271.431	5.53385e-61	5.16824e-59	ZDHHC3	zinc finger DHHC-type palmitoyltransferase 3	51304	3	protein_coding
ENSG00000136159	2.02871	4.13178	271.148	6.37857e-61	5.91634e-59	NUDT15	nudix hydrolase 15	55270	13	protein_coding
ENSG00000167674	1.24515	5.71341	270.158	1.04804e-60	9.58956e-59	HDGFL2	HDGF like 2	84717	19	protein_coding
ENSG00000136146	1.17783	5.86652	267.399	4.18583e-60	3.80433e-58	MED4	mediator complex subunit 4	29079	13	protein_coding
ENSG00000150681	3.67935	8.94719	265.141	1.30013e-59	1.17376e-57	RGS18	regulator of G protein signaling 18	64407	1	protein_coding
ENSG00000257815	2.39175	2.94343	264.011	2.29238e-59	2.04233e-57	PRANCR	progenitor renewal associated non-coding RNA	101928062	12	antisense
ENSG00000126261	1.06991	6.97892	263.63	2.77555e-59	2.45664e-57	UBA2	ubiquitin like modifier activating enzyme 2	10054	19	protein_coding
ENSG00000164919	1.22547	6.95804	262.701	4.42278e-59	3.86409e-57	COX6C	cytochrome c oxidase subunit 6C	1345	8	protein_coding
ENSG00000151093	1.91715	3.84471	262.489	4.91973e-59	4.27071e-57	OXSM	3-oxoacyl-ACP synthase, mitochondrial	54995	3	protein_coding
ENSG00000104218	1.3814	4.8744	262.336	5.3129e-59	4.58263e-57	CSPP1	centrosome and spindle pole associated protein 1	79848	8	protein_coding
ENSG00000155729	1.20129	5.4515	262.217	5.64003e-59	4.834e-57	KCTD18	potassium channel tetramerization domain containing 18	130535	2	protein_coding
ENSG00000172799	2.36713	3.16973	258.47	3.69816e-58	3.14971e-56	ZBTB8OSP2	zinc finger and BTB domain containing 8 opposite strand pseudogene 2		2	processed_pseudogene
ENSG00000165632	1.12344	5.83322	254.735	2.41136e-57	2.00335e-55	TAF3	TATA-box binding protein associated factor 3	83860	10	protein_coding
ENSG00000037241	1.92524	3.89678	254.315	2.97684e-57	2.45807e-55	RPL26L1	ribosomal protein L26 like 1	51121	5	protein_coding
ENSG00000253341	1.20559	6.22118	252.446	7.6081e-57	6.24418e-55	PCBP2P2	poly(rC) binding protein 2 pseudogene 2		8	processed_pseudogene
ENSG00000102898	1.18384	6.04309	250.115	2.45162e-56	1.98801e-54	NUTF2	nuclear transport factor 2	10204	16	protein_coding
ENSG00000179262	1.32229	6.54309	249.432	3.45291e-56	2.78329e-54	RAD23A	RAD23 homolog A, nucleotide excision repair protein	5886	19	protein_coding
ENSG00000136521	1.41434	6.2427	247.196	1.06125e-55	8.45382e-54	NDUFB5	NADH:ubiquinone oxidoreductase subunit B5	4711	3	protein_coding
ENSG00000171497	1.39335	4.90036	246.027	1.90811e-55	1.51109e-53	PPID	peptidylprolyl isomerase D	5481	4	protein_coding
ENSG00000140598	1.29351	4.8941	245.622	2.33856e-55	1.8412e-53	EFL1	elongation factor like GTPase 1	79631	15	protein_coding
ENSG00000101166	1.2686	6.37397	245.572	2.39802e-55	1.87711e-53	PRELID3B	PRELI domain containing 3B	51012	20	protein_coding
ENSG00000162385	1.08588	5.61624	245.089	3.05592e-55	2.37835e-53	MAGOH	mago homolog, exon junction complex subunit	4116	1	protein_coding
ENSG00000176209	1.50189	4.84723	244.632	3.84323e-55	2.974e-53	SMIM19	small integral membrane protein 19	114926	8	protein_coding
ENSG00000180867	1.10635	5.57375	240.062	3.81175e-54	2.8677e-52	PDIA3P1	protein disulfide isomerase family A member 3 pseudogene 1		1	transcribed_processed_pseudogene
ENSG00000138029	1.06969	6.71212	238.275	9.35024e-54	6.99563e-52	HADHB	hydroxyacyl-CoA dehydrogenase trifunctional multienzyme complex subunit beta	3032	2	protein_coding
ENSG00000110063	1.53998	4.7496	238.03	1.05749e-53	7.86846e-52	DCPS	decapping enzyme, scavenger	28960	11	protein_coding
ENSG00000025156	1.55247	4.97374	234.275	6.96785e-53	5.07304e-51	HSF2	heat shock transcription factor 2	3298	6	protein_coding
ENSG00000163584	1.6649	5.47163	233.69	9.34514e-53	6.76748e-51	RPL22L1	ribosomal protein L22 like 1	200916	3	protein_coding
ENSG00000101079	1.13516	6.0691	232.946	1.35825e-52	9.78371e-51	NDRG3	NDRG family member 3	57446	20	protein_coding
ENSG00000204397	1.40553	6.17115	230.823	3.9442e-52	2.80063e-50	CARD16	caspase recruitment domain family member 16	114769	11	protein_coding
ENSG00000113734	1.72865	4.20168	230.82	3.95009e-52	2.80063e-50	BNIP1	BCL2 interacting protein 1	662	5	protein_coding
ENSG00000100554	1.86489	5.33712	230.212	5.35876e-52	3.7796e-50	ATP6V1D	ATPase H+ transporting V1 subunit D	51382	14	protein_coding
ENSG00000075188	1.68891	4.31881	229.847	6.43628e-52	4.51607e-50	NUP37	nucleoporin 37	79023	12	protein_coding
ENSG00000170142	1.14436	5.89488	229.591	7.31963e-52	5.1094e-50	UBE2E1	ubiquitin conjugating enzyme E2 E1	7324	3	protein_coding
ENSG00000151657	1.48989	4.34007	229.23	8.77628e-52	6.09479e-50	KIN	Kin17 DNA and RNA binding protein	22944	10	protein_coding
ENSG00000150787	1.93243	4.44321	229.16	9.09071e-52	6.28094e-50	PTS	6-pyruvoyltetrahydropterin synthase	5805	11	protein_coding
ENSG00000125482	1.37907	5.03469	228.48	1.27869e-51	8.78988e-50	TTF1	transcription termination factor 1	7270	9	protein_coding
ENSG00000005486	1.20792	6.51613	226.59	3.3037e-51	2.23694e-49	RHBDD2	rhomboid domain containing 2	57414	7	protein_coding
ENSG00000105171	1.23551	5.68848	225.456	5.8398e-51	3.93445e-49	POP4	POP4 homolog, ribonuclease P/MRP subunit	10775	19	protein_coding
ENSG00000235734	1.62569	4.01651	224.926	7.61959e-51	5.10814e-49	HMGN1P36	high mobility group nucleosome binding domain 1 pseudogene 36		2	processed_pseudogene
ENSG00000163170	2.00901	3.63326	223.311	1.71474e-50	1.14389e-48	BOLA3	bolA family member 3	388962	2	protein_coding
ENSG00000109775	1.46359	4.04264	219.024	1.47629e-49	9.51999e-48	UFSP2	UFM1 specific peptidase 2	55325	4	protein_coding
ENSG00000139168	1.43011	5.50107	218.779	1.67039e-49	1.07206e-47	ZCRB1	zinc finger CCHC-type and RNA binding motif containing 1	85437	12	protein_coding
ENSG00000124596	1.11086	5.14059	218.18	2.25608e-49	1.44113e-47	OARD1	O-acyl-ADP-ribose deacylase 1	221443	6	protein_coding
ENSG00000258733	2.11219	3.46647	217.551	3.09428e-49	1.95807e-47	LINC02328	long intergenic non-protein coding RNA 2328		14	lincRNA
ENSG00000058799	1.52625	5.03065	215.274	9.71319e-49	6.03377e-47	YIPF1	Yip1 domain family member 1	54432	1	protein_coding
ENSG00000267809	1.3603	4.34659	215.095	1.06259e-48	6.54238e-47	NDUFV2P1	NADH:ubiquinone oxidoreductase core subunit V2 pseudogene 1		19	processed_pseudogene
ENSG00000104412	1.51775	4.41098	214.782	1.24358e-48	7.62018e-47	EMC2	ER membrane protein complex subunit 2	9694	8	protein_coding
ENSG00000136560	1.14816	6.14413	214.176	1.68546e-48	1.02813e-46	TANK	TRAF family member associated NFKB activator	10010	2	protein_coding
ENSG00000089327	1.10793	8.07371	213.75	2.08795e-48	1.26794e-46	FXYD5	FXYD domain containing ion transport regulator 5	53827	19	protein_coding
ENSG00000125870	1.18105	6.18705	213.188	2.76983e-48	1.66707e-46	SNRPB2	small nuclear ribonucleoprotein polypeptide B2	6629	20	protein_coding
ENSG00000151611	1.67661	3.85593	213.033	2.99372e-48	1.79385e-46	MMAA	metabolism of cobalamin associated A	166785	4	protein_coding
ENSG00000126653	1.15255	5.39154	212.792	3.37949e-48	2.01608e-46	NSRP1	nuclear speckle splicing regulatory protein 1	84081	17	protein_coding
ENSG00000198886	2.35339	13.3839	211.516	6.41447e-48	3.80986e-46	MT-ND4	mitochondrially encoded NADH:ubiquinone oxidoreductase core subunit 4	4538	MT	protein_coding
ENSG00000089048	1.53542	5.18308	211.482	6.52352e-48	3.85771e-46	ESF1	ESF1 nucleolar pre-rRNA processing protein homolog	51575	20	protein_coding
ENSG00000227081	1.45002	10.7143	210.747	9.43843e-48	5.53313e-46		ribosomal protein S27 (RPS27) pseudogene		12	processed_pseudogene
ENSG00000160818	1.31903	5.03001	210.714	9.59596e-48	5.60123e-46	GPATCH4	G-patch domain containing 4 (gene/pseudogene)	54865	1	protein_coding
ENSG00000169564	1.00234	8.01401	210.481	1.07865e-47	6.26912e-46	PCBP1	poly(rC) binding protein 1	5093	2	protein_coding
ENSG00000149357	1.16941	7.40305	210.315	1.17281e-47	6.78724e-46	LAMTOR1	late endosomal/lysosomal adaptor, MAPK and MTOR activator 1	55004	11	protein_coding
ENSG00000182054	1.12538	7.14017	209.559	1.71422e-47	9.75377e-46	IDH2	isocitrate dehydrogenase (NADP(+)) 2	3418	15	protein_coding
ENSG00000100865	1.17104	4.87538	207.005	6.18454e-47	3.48963e-45	CINP	cyclin dependent kinase 2 interacting protein	51550	14	protein_coding
ENSG00000163510	1.16748	4.7107	206.367	8.5199e-47	4.78741e-45	CWC22	CWC22 spliceosome associated protein homolog	57703	2	protein_coding
ENSG00000100982	1.05251	6.59529	205.644	1.2256e-46	6.85832e-45	PCIF1	phosphorylated CTD interacting factor 1	63935	20	protein_coding
ENSG00000197747	1.10506	7.60563	204.998	1.69555e-46	9.33377e-45	S100A10	S100 calcium binding protein A10	6281	1	protein_coding
ENSG00000102245	1.72059	5.15752	204.287	2.42298e-46	1.31775e-44	CD40LG	CD40 ligand	959	X	protein_coding
ENSG00000170515	1.25044	6.70113	204.035	2.7499e-46	1.48498e-44	PA2G4	proliferation-associated 2G4	5036	12	protein_coding
ENSG00000112335	1.32966	7.68033	204.033	2.7524e-46	1.48498e-44	SNX3	sorting nexin 3	8724	6	protein_coding
ENSG00000115540	1.35189	5.35512	203.542	3.52328e-46	1.88586e-44	MOB4	MOB family member 4, phocein	25843	2	protein_coding
ENSG00000158290	1.09653	6.54666	200.802	1.3956e-45	7.29698e-44	CUL4B	cullin 4B	8450	X	protein_coding
ENSG00000235162	1.64038	6.72655	199.221	3.08831e-45	1.60853e-43	C12orf75	chromosome 12 open reading frame 75	387882	12	protein_coding
ENSG00000150456	2.47497	2.863	197.849	6.15498e-45	3.14531e-43	EEF1AKMT1	EEF1A lysine methyltransferase 1	221143	13	protein_coding
ENSG00000108798	1.57445	6.62162	196.825	1.02988e-44	5.22346e-43	ABI3	ABI family member 3	51225	17	protein_coding
ENSG00000067365	1.2186	4.22692	196.552	1.1811e-44	5.94588e-43	METTL22	methyltransferase 22, Kin17 lysine	79091	16	protein_coding
ENSG00000210195	3.67485	2.53756	196.54	1.18839e-44	5.96043e-43	MT-TT	mitochondrially encoded tRNA-Thr (ACN)		MT	Mt_tRNA
ENSG00000140740	1.01799	7.20322	196.251	1.37375e-44	6.86471e-43	UQCRC2	ubiquinol-cytochrome c reductase core protein 2	7385	16	protein_coding
ENSG00000170906	1.12771	5.29106	195.142	2.39937e-44	1.18154e-42	NDUFA3	NADH:ubiquinone oxidoreductase subunit A3	4696	19	protein_coding
ENSG00000234287	1.65448	8.22779	194.063	4.12498e-44	2.01662e-42		ribosomal protein S27 (RPS27) pseudogene		3	processed_pseudogene
ENSG00000269378	1.56661	6.82418	188.978	5.31332e-43	2.49837e-41	ITGB1P1	integrin subunit beta 1 pseudogene 1		19	processed_pseudogene
ENSG00000087470	1.06766	5.48622	188.664	6.22176e-43	2.90535e-41	DNM1L	dynamin 1 like	10059	12	protein_coding
ENSG00000087502	1.2268	4.74039	187.732	9.94006e-43	4.59414e-41	ERGIC2	ERGIC and golgi 2	51290	12	protein_coding
ENSG00000124172	1.23657	8.084	186.294	2.04843e-42	9.33999e-41	ATP5F1E	ATP synthase F1 subunit epsilon	514	20	protein_coding
ENSG00000075790	1.02568	5.03272	185.643	2.84064e-42	1.29087e-40	BCAP29	B cell receptor associated protein 29	55973	7	protein_coding
ENSG00000150093	1.48737	9.32363	183.231	9.54975e-42	4.28221e-40	ITGB1	integrin subunit beta 1	3688	10	protein_coding
ENSG00000177666	1.13478	7.51854	182.152	1.64294e-41	7.29466e-40	PNPLA2	patatin like phospholipase domain containing 2	57104	11	protein_coding
ENSG00000088035	1.25169	4.19649	181.969	1.80076e-41	7.94329e-40	ALG6	ALG6 alpha-1,3-glucosyltransferase	29929	1	protein_coding
ENSG00000248569	1.56119	3.27197	181.47	2.31502e-41	1.01129e-39		mediator complex subunit 27 (MED27) pseudogene		5	processed_pseudogene
ENSG00000156587	1.22834	7.29575	180.36	4.04383e-41	1.7511e-39	UBE2L6	ubiquitin conjugating enzyme E2 L6	9246	11	protein_coding
ENSG00000174173	1.19058	4.88234	178.713	9.25565e-41	3.92915e-39	TRMT10C	tRNA methyltransferase 10C, mitochondrial RNase P subunit	54931	3	protein_coding
ENSG00000151461	1.07506	6.25978	177.589	1.62869e-40	6.80733e-39	UPF2	UPF2 regulator of nonsense mediated mRNA decay	26019	10	protein_coding
ENSG00000113088	2.50283	7.23973	177.543	1.66723e-40	6.94695e-39	GZMK	granzyme K	3003	5	protein_coding
ENSG00000092108	1.108	5.29744	177.026	2.16173e-40	8.95232e-39	SCFD1	sec1 family domain containing 1	23256	14	protein_coding
ENSG00000088970	1.18525	4.95894	176.995	2.19572e-40	9.06538e-39	KIZ	kizuna centrosomal protein	55857	20	protein_coding
ENSG00000066583	1.36326	4.40018	176.612	2.66155e-40	1.09552e-38	ISOC1	isochorismatase domain containing 1	51015	5	protein_coding
ENSG00000107438	1.70507	5.91593	175.152	5.54705e-40	2.2558e-38	PDLIM1	PDZ and LIM domain 1	9124	10	protein_coding
ENSG00000102265	1.18853	6.59971	175.077	5.75961e-40	2.33523e-38	TIMP1	TIMP metallopeptidase inhibitor 1	7076	X	protein_coding
ENSG00000115539	1.23161	4.77947	174.633	7.19987e-40	2.9018e-38	PDCL3	phosducin like 3	79031	2	protein_coding
ENSG00000112305	1.18326	4.32605	174.158	9.14255e-40	3.65217e-38	SMAP1	small ArfGAP 1	60682	6	protein_coding
ENSG00000204604	1.69669	4.96	173.766	1.11364e-39	4.42254e-38	ZNF468	zinc finger protein 468	90333	19	protein_coding
ENSG00000182831	1.0481	6.84049	172.476	2.12966e-39	8.3594e-38	HAPSTR1	HUWE1 associated protein modifying stress responses	29035	16	protein_coding
ENSG00000132664	1.17147	4.04277	172.448	2.16013e-39	8.40589e-38	POLR3F	RNA polymerase III subunit F	10621	20	protein_coding
ENSG00000100802	1.3192	4.14868	172.104	2.5682e-39	9.9652e-38	C14orf93	chromosome 14 open reading frame 93	60686	14	protein_coding
ENSG00000116489	1.08304	8.09832	171.737	3.08857e-39	1.18822e-37	CAPZA1	capping actin protein of muscle Z-line subunit alpha 1	829	1	protein_coding
ENSG00000165512	1.23776	5.29932	171.668	3.1986e-39	1.22707e-37	ZNF22	zinc finger protein 22	7570	10	protein_coding
ENSG00000197223	1.17881	4.42921	171.316	3.81744e-39	1.45622e-37	C1D	C1D nuclear receptor corepressor	10438	2	protein_coding
ENSG00000173264	1.16501	4.54644	171.092	4.27262e-39	1.6162e-37	GPR137	G protein-coupled receptor 137	56834	11	protein_coding
ENSG00000139679	1.29458	6.28746	170.457	5.87848e-39	2.21129e-37	LPAR6	lysophosphatidic acid receptor 6	10161	13	protein_coding
ENSG00000168904	1.3452	4.28533	170.096	7.0495e-39	2.63714e-37	LRRC28	leucine rich repeat containing 28	123355	15	protein_coding
ENSG00000213699	1.06128	5.00097	169.559	9.2359e-39	3.44553e-37	SLC35F6	solute carrier family 35 member F6	54978	2	protein_coding
ENSG00000134597	1.01342	5.05272	169.212	1.09949e-38	4.09045e-37	RBMX2	RNA binding motif protein X-linked 2	51634	X	protein_coding
ENSG00000102007	1.19641	7.29953	167.436	2.68615e-38	9.88476e-37	PLP2	proteolipid protein 2	5355	X	protein_coding
ENSG00000198851	1.14906	9.05232	166.519	4.26123e-38	1.56384e-36	CD3E	CD3 epsilon subunit of T-cell receptor complex	916	11	protein_coding
ENSG00000213856	1.92742	2.70779	166.442	4.42888e-38	1.62097e-36	VDAC1P2	voltage dependent anion channel 1 pseudogene 2		X	processed_pseudogene
ENSG00000210082	2.65268	15.1025	164.82	1.00152e-37	3.62635e-36	MT-RNR2	mitochondrially encoded 16S rRNA		MT	Mt_rRNA
ENSG00000233762	1.42326	5.96351	164.164	1.39267e-37	5.01584e-36	RPS15P4	ribosomal protein S15 pseudogene 4		2	processed_pseudogene
ENSG00000247774	1.14463	7.80927	164.129	1.41743e-37	5.09147e-36	PCED1B-AS1	PCED1B antisense RNA 1	100233209	12	processed_transcript
ENSG00000136514	1.67561	4.28161	163.032	2.46204e-37	8.70521e-36	RTP4	receptor transporter protein 4	64108	3	protein_coding
ENSG00000259436	1.65869	3.77879	162.967	2.54312e-37	8.96847e-36		novel transcript, antisense to POU2F2		19	antisense
ENSG00000054116	1.22639	6.03126	162.5	3.21737e-37	1.13168e-35	TRAPPC3	trafficking protein particle complex subunit 3	27095	1	protein_coding
ENSG00000164305	1.20931	6.00646	161.446	5.46653e-37	1.88846e-35	CASP3	caspase 3	836	4	protein_coding
ENSG00000100814	1.03521	4.87422	161.345	5.75152e-37	1.98186e-35	CCNB1IP1	cyclin B1 interacting protein 1	57820	14	protein_coding
ENSG00000147669	1.01093	5.3415	161.279	5.94509e-37	2.04336e-35	POLR2K	RNA polymerase II, I and III subunit K	5440	8	protein_coding
ENSG00000102409	1.16217	5.60983	160.906	7.17478e-37	2.44738e-35	BEX4	brain expressed X-linked 4	56271	X	protein_coding
ENSG00000125534	1.99701	7.12427	160.883	7.25705e-37	2.46922e-35	PPDPF	pancreatic progenitor cell differentiation and proliferation factor	79144	20	protein_coding
ENSG00000126264	1.40795	4.85933	160.633	8.22835e-37	2.79269e-35	HCST	hematopoietic cell signal transducer	10870	19	protein_coding
ENSG00000115839	1.06845	5.65273	160.293	9.76552e-37	3.30612e-35	RAB3GAP1	RAB3 GTPase activating protein catalytic subunit 1	22930	2	protein_coding
ENSG00000119328	1.20413	3.79398	158.471	2.44219e-36	8.10593e-35	ABITRAM	actin binding transcription modulator	54942	9	protein_coding
ENSG00000104671	1.21626	4.19608	158.317	2.63899e-36	8.7377e-35	DCTN6	dynactin subunit 6	10671	8	protein_coding
ENSG00000114784	1.7747	6.34689	157.067	4.94868e-36	1.62658e-34	EIF1B	eukaryotic translation initiation factor 1B	10289	3	protein_coding
ENSG00000136874	1.13245	4.56534	156.288	7.32427e-36	2.39001e-34	STX17	syntaxin 17	55014	9	protein_coding
ENSG00000105676	1.0784	5.12821	155.827	9.23448e-36	2.99171e-34	ARMC6	armadillo repeat containing 6	93436	19	protein_coding
ENSG00000136810	1.0978	6.03014	155.702	9.83591e-36	3.17895e-34	TXN	thioredoxin	7295	9	protein_coding
ENSG00000158793	1.05695	4.68503	154.957	1.43114e-35	4.5601e-34	NIT1	nitrilase 1	4817	1	protein_coding
ENSG00000103363	1.0088	6.76746	153.365	3.18732e-35	1.00612e-33	ELOB	elongin B	6923	16	protein_coding
ENSG00000210107	4.54739	3.06673	153.319	3.26295e-35	1.0276e-33	MT-TQ	mitochondrially encoded tRNA-Gln (CAA/G)		MT	Mt_tRNA
ENSG00000261612	3.74764	0.983552	153.306	3.2845e-35	1.0296e-33	SUB1P3	SUB1 pseudogene 3		16	processed_pseudogene
ENSG00000132965	1.70608	7.46076	153.049	3.73651e-35	1.16589e-33	ALOX5AP	arachidonate 5-lipoxygenase activating protein	241	13	protein_coding
ENSG00000235238	1.05855	3.71692	152.64	4.59134e-35	1.42279e-33	SUMO2P1	SUMO2 pseudogene 1		6	processed_pseudogene
ENSG00000109536	1.09594	5.38793	152.391	5.20463e-35	1.60549e-33	FRG1	FSHD region gene 1	2483	4	protein_coding
ENSG00000228532	1.02211	4.54867	151.785	7.06117e-35	2.16831e-33	SUMO2P21	SUMO2 pseudogene 21		X	processed_pseudogene
ENSG00000064012	1.43343	8.56378	150.387	1.42658e-34	4.35106e-33	CASP8	caspase 8	841	2	protein_coding
ENSG00000177954	1.25843	7.90553	150.299	1.49166e-34	4.52916e-33	RPS27	ribosomal protein S27	6232	1	protein_coding
ENSG00000173511	1.16708	4.69182	150.29	1.49844e-34	4.53957e-33	VEGFB	vascular endothelial growth factor B	7423	11	protein_coding
ENSG00000198786	1.99273	13.0316	150.224	1.54911e-34	4.67796e-33	MT-ND5	mitochondrially encoded NADH:ubiquinone oxidoreductase core subunit 5	4540	MT	protein_coding
ENSG00000226950	1.22653	5.25829	150.216	1.55545e-34	4.68086e-33	DANCR	differentiation antagonizing non-protein coding RNA	57291	4	processed_transcript
ENSG00000171928	1.16161	5.25663	148.17	4.35462e-34	1.29038e-32	TVP23B	trans-golgi network vesicle protein 23 homolog B	51030	17	protein_coding
ENSG00000152147	1.38402	3.33453	147.773	5.31902e-34	1.55909e-32	GEMIN6	gem nuclear organelle associated protein 6	79833	2	protein_coding
ENSG00000163166	1.94551	5.59941	147.638	5.69159e-34	1.66111e-32	IWS1	interacts with SUPT6H, CTD assembly factor 1	55677	2	protein_coding
ENSG00000049167	1.39305	3.7262	147.012	7.80082e-34	2.26207e-32	ERCC8	ERCC excision repair 8, CSA ubiquitin ligase complex subunit	1161	5	protein_coding
ENSG00000127080	1.5314	2.8872	146.035	1.27581e-33	3.62201e-32	IPPK	inositol-pentakisphosphate 2-kinase	64768	9	protein_coding
ENSG00000234369	2.43511	1.67374	145.881	1.37868e-33	3.90131e-32	TATDN1P1	TatD DNase domain containing 1 pseudogene 1		10	processed_pseudogene
ENSG00000268355	3.25256	2.7707	145.716	1.49784e-33	4.217e-32		novel transcript		19	lincRNA
ENSG00000122694	1.1106	8.15474	145.199	1.94313e-33	5.43675e-32	GLIPR2	GLI pathogenesis related 2	152007	9	protein_coding
ENSG00000165476	1.31094	5.46669	144.632	2.58414e-33	7.20049e-32	REEP3	receptor accessory protein 3	221035	10	protein_coding
ENSG00000099290	1.19337	6.87043	144.122	3.34113e-33	9.27164e-32	WASHC2A	WASH complex subunit 2A	387680	10	protein_coding
ENSG00000116824	1.01545	7.53506	142.718	6.77323e-33	1.84553e-31	CD2	CD2 molecule	914	1	protein_coding
ENSG00000159335	1.88938	5.71217	142.2	8.79407e-33	2.38656e-31	PTMS	parathymosin	5763	12	protein_coding
ENSG00000203950	1.17158	3.57817	142.102	9.23774e-33	2.50195e-31	RTL8A	retrotransposon Gag like 8A	26071	X	protein_coding
ENSG00000100532	1.092	4.627	141.924	1.01018e-32	2.71425e-31	CGRRF1	cell growth regulator with ring finger domain 1	10668	14	protein_coding
ENSG00000212907	2.04089	10.2731	140.228	2.37332e-32	6.28952e-31	MT-ND4L	mitochondrially encoded NADH:ubiquinone oxidoreductase core subunit 4L	4539	MT	protein_coding
ENSG00000166262	1.79412	2.90748	139.503	3.4187e-32	8.98952e-31	FAM227B	family with sequence similarity 227 member B	196951	15	protein_coding
ENSG00000116815	1.14317	4.76712	138.47	5.75119e-32	1.50063e-30	CD58	CD58 molecule	965	1	protein_coding
ENSG00000198270	1.12201	4.10298	137.6	8.91475e-32	2.29077e-30	TMEM116	transmembrane protein 116	89894	12	protein_coding
ENSG00000197498	1.41222	3.59305	135.287	2.85789e-31	7.16695e-30	RPF2	ribosome production factor 2 homolog	84154	6	protein_coding
ENSG00000150045	2.09827	7.06781	134.627	3.9848e-31	9.91951e-30	KLRF1	killer cell lectin like receptor F1	51348	12	protein_coding
ENSG00000131042	1.71328	8.41237	134.324	4.6417e-31	1.15336e-29	LILRB2	leukocyte immunoglobulin like receptor B2	10288	19	protein_coding
ENSG00000013392	1.73899	3.1488	134.003	5.45431e-31	1.35279e-29	RWDD2A	RWD domain containing 2A	112611	6	protein_coding
ENSG00000244363	2.62227	1.58437	133.786	6.08475e-31	1.50639e-29	RPL7P23	ribosomal protein L7 pseudogene 23		5	processed_pseudogene
ENSG00000140280	1.05132	4.89544	133.733	6.24951e-31	1.54155e-29	LYSMD2	LysM domain containing 2	256586	15	protein_coding
ENSG00000178498	1.2826	5.07037	132.853	9.73503e-31	2.39694e-29	DTX3	deltex E3 ubiquitin ligase 3	196403	12	protein_coding
ENSG00000158869	1.41454	7.82566	132.552	1.13295e-30	2.7644e-29	FCER1G	Fc epsilon receptor Ig	2207	1	protein_coding
ENSG00000089009	1.08026	9.96342	131.822	1.63669e-30	3.98634e-29	RPL6	ribosomal protein L6	6128	12	protein_coding
ENSG00000185482	1.61566	4.67253	131.201	2.23753e-30	5.43998e-29	STAC3	SH3 and cysteine rich domain 3	246329	12	protein_coding
ENSG00000117691	1.16416	4.42741	130.148	3.80358e-30	9.16515e-29	NENF	neudesin neurotrophic factor	29937	1	protein_coding
ENSG00000128513	1.20004	4.48103	130.035	4.02668e-30	9.63415e-29	POT1	protection of telomeres 1	25913	7	protein_coding
ENSG00000177600	1.14838	10.5657	128.861	7.27428e-30	1.71617e-28	RPLP2	ribosomal protein lateral stalk subunit P2	6181	11	protein_coding
ENSG00000272047	1.25491	3.93184	127.736	1.28212e-29	2.96288e-28	GTF2H5	general transcription factor IIH subunit 5	404672	6	protein_coding
ENSG00000272779	1.27697	4.11401	125.251	4.48449e-29	1.01384e-27	BMS1P20	BMS1 pseudogene 20		22	unprocessed_pseudogene
ENSG00000177197	1.21738	3.01997	124.989	5.11694e-29	1.15106e-27	PCNPP5	PEST containing nuclear protein pseudogene 5		13	processed_pseudogene
ENSG00000155085	1.40919	3.35345	124.666	6.02191e-29	1.35238e-27	AK9	adenylate kinase 9	221264	6	protein_coding
ENSG00000214832	1.38239	2.82904	123.848	9.09492e-29	2.02239e-27	UPF3AP2	UPF3A pseudogene 2		17	transcribed_processed_pseudogene
ENSG00000266088	2.16453	2.46498	123.272	1.2159e-28	2.67736e-27		novel transcript		17	lincRNA
ENSG00000124279	1.20812	3.42093	122.961	1.42233e-28	3.10664e-27	FASTKD3	FAST kinase domains 3	79072	5	protein_coding
ENSG00000120656	1.00491	4.73766	122.384	1.90196e-28	4.12102e-27	TAF12	TATA-box binding protein associated factor 12	6883	1	protein_coding
ENSG00000210100	3.47688	2.83961	120.976	3.86696e-28	8.13797e-27	MT-TI	mitochondrially encoded tRNA-Ile (AUU/C)		MT	Mt_tRNA
ENSG00000131931	1.14036	4.17476	120.686	4.47699e-28	9.37055e-27	THAP1	THAP domain containing 1	55145	8	protein_coding
ENSG00000101546	1.1324	3.60026	120.572	4.7423e-28	9.91054e-27	RBFA	ribosome binding factor A	79863	18	protein_coding
ENSG00000138613	1.09194	4.82531	119.429	8.43502e-28	1.73862e-26	APH1B	aph-1 homolog B, gamma-secretase subunit	83464	15	protein_coding
ENSG00000235613	2.69459	1.49324	118.681	1.22977e-27	2.50806e-26	NSRP1P1	nuclear speckle splicing regulatory protein 1 pseudogene 1		1	processed_pseudogene
ENSG00000217241	1.01392	3.56638	117.816	1.90268e-27	3.82854e-26	CBX3P9	chromobox 3 pseudogene 9		6	processed_pseudogene
ENSG00000211694	1.81743	4.06168	117.563	2.16095e-27	4.31616e-26	TRGV10	T cell receptor gamma variable 10 (non-functional)		7	TR_V_gene
ENSG00000157514	1.19089	10.4063	117.034	2.82209e-27	5.60362e-26	TSC22D3	TSC22 domain family member 3	1831	X	protein_coding
ENSG00000140259	1.06708	4.23266	116.898	3.02255e-27	5.99288e-26	MFAP1	microfibril associated protein 1	4236	15	protein_coding
ENSG00000167555	1.57774	3.50013	116.5	3.69466e-27	7.29346e-26	ZNF528	zinc finger protein 528	84436	19	protein_coding
ENSG00000168301	1.34909	3.46639	116.484	3.72369e-27	7.34006e-26	KCTD6	potassium channel tetramerization domain containing 6	200845	3	protein_coding
ENSG00000068885	1.23867	3.74123	116.227	4.23814e-27	8.32989e-26	IFT80	intraflagellar transport 80	57560	3	protein_coding
ENSG00000165410	1.28535	4.77641	115.253	6.92836e-27	1.33843e-25	CFL2	cofilin 2	1073	14	protein_coding
ENSG00000152904	1.28532	3.51202	114.779	8.7962e-27	1.68009e-25	GGPS1	geranylgeranyl diphosphate synthase 1	9453	1	protein_coding
ENSG00000134539	1.61507	8.62934	114.631	9.47874e-27	1.80536e-25	KLRD1	killer cell lectin like receptor D1	3824	12	protein_coding
ENSG00000152404	1.22107	6.01595	114.168	1.19745e-26	2.27112e-25	CWF19L2	CWF19 like cell cycle control factor 2	143884	11	protein_coding
ENSG00000230457	1.46707	2.67374	113.661	1.54583e-26	2.91554e-25	PA2G4P4	proliferation-associated 2G4 pseudogene 4		3	processed_pseudogene
ENSG00000236439	1.49895	3.99201	113.381	1.78014e-26	3.33887e-25		ribosomal protein S27 (metallopanstimulin 1) (RPS27) pseudogene		1	processed_pseudogene
ENSG00000070081	1.24042	6.25648	112.959	2.2024e-26	4.07444e-25	NUCB2	nucleobindin 2	4925	11	protein_coding
ENSG00000138381	1.17735	5.69093	112.173	3.27481e-26	6.00101e-25	ASNSD1	asparagine synthetase domain containing 1	54529	2	protein_coding
ENSG00000248527	1.3831	8.49182	111.91	3.73812e-26	6.83152e-25	MTATP6P1	MT-ATP6 pseudogene 1		1	unprocessed_pseudogene
ENSG00000166228	1.29468	3.25954	111.559	4.46244e-26	8.1333e-25	PCBD1	pterin-4 alpha-carbinolamine dehydratase 1	5092	10	protein_coding
ENSG00000236264	2.03732	1.62885	111.337	4.99145e-26	9.06089e-25	RPL26P30	ribosomal protein L26 pseudogene 30		11	transcribed_processed_pseudogene
ENSG00000136108	1.14884	4.45964	110.172	8.98286e-26	1.59222e-24	CKAP2	cytoskeleton associated protein 2	26586	13	protein_coding
ENSG00000127989	1.14989	3.81395	110.078	9.4214e-26	1.66777e-24	MTERF1	mitochondrial transcription termination factor 1	7978	7	protein_coding
ENSG00000230383	1.25691	4.5315	109.476	1.27653e-25	2.23632e-24	RPL6P19	ribosomal protein L6 pseudogene 19		7	processed_pseudogene
ENSG00000226478	1.27101	2.91456	108.96	1.65566e-25	2.86713e-24	UPF3AP1	UPF3A pseudogene 1		17	processed_pseudogene
ENSG00000248049	1.35844	2.78107	108.688	1.89979e-25	3.26071e-24	UBA6-DT	UBA6 divergent transcript		4	antisense
ENSG00000220749	1.72541	2.70794	107.939	2.77193e-25	4.69218e-24	RPL21P28	ribosomal protein L21 pseudogene 28		1	processed_pseudogene
ENSG00000075407	1.18761	4.14462	107.826	2.93416e-25	4.95441e-24	ZNF37A	zinc finger protein 37A	7587	10	protein_coding
ENSG00000243199	1.12442	6.8961	106.921	4.63345e-25	7.74643e-24	RPL6P10	ribosomal protein L6 pseudogene 10		4	processed_pseudogene
ENSG00000225580	1.28716	2.93521	106.571	5.52738e-25	9.20687e-24	PA2G4P5	proliferation-associated 2G4 pseudogene 5		6	processed_pseudogene
ENSG00000165168	1.71145	9.68562	106.487	5.76581e-25	9.59221e-24	CYBB	cytochrome b-245 beta chain	1536	X	protein_coding
ENSG00000104341	1.63054	3.13993	105.821	8.06928e-25	1.33099e-23	LAPTM4B	lysosomal protein transmembrane 4 beta	55353	8	protein_coding
ENSG00000156384	1.29442	3.11399	105.57	9.15824e-25	1.50511e-23	SFR1	SWI5 dependent homologous recombination repair protein 1	119392	10	protein_coding
ENSG00000115514	1.01477	4.29604	104.688	1.42967e-24	2.32421e-23	TXNDC9	thioredoxin domain containing 9	10190	2	protein_coding
ENSG00000230956	1.45004	3.04949	103.432	2.69526e-24	4.32456e-23	CAPZA1P1	CAPZA1 pseudogene 1		X	processed_pseudogene
ENSG00000257267	1.12323	4.62884	103.117	3.15885e-24	5.05044e-23	ZNF271P	zinc finger protein 271, pseudogene	10778	18	transcribed_unitary_pseudogene
ENSG00000103187	1.11051	10.0433	102.597	4.10672e-24	6.4893e-23	COTL1	coactosin like F-actin binding protein 1	23406	16	protein_coding
ENSG00000270605	1.67064	2.53922	101.72	6.3963e-24	9.99063e-23		novel transcript		1	antisense
ENSG00000247627	2.73462	1.665	100.477	1.1981e-23	1.85002e-22	MTND4P12	MT-ND4 pseudogene 12		5	processed_pseudogene
ENSG00000011198	1.87993	6.03669	99.9887	1.53266e-23	2.35587e-22	ABHD5	abhydrolase domain containing 5, lysophosphatidic acid acyltransferase	51099	3	protein_coding
ENSG00000215482	2.75525	0.574502	99.5241	1.93788e-23	2.97201e-22	CALM2P3	calmodulin 2 pseudogene 3		13	processed_pseudogene
ENSG00000090104	2.44303	5.70295	99.2479	2.22798e-23	3.41304e-22	RGS1	regulator of G protein signaling 1	5996	1	protein_coding
ENSG00000188002	1.61063	3.97471	99.0412	2.47305e-23	3.7714e-22	PDCD6P1	PDCD6 pseudogene 1		5	transcribed_unprocessed_pseudogene
ENSG00000258016	2.56879	0.79476	97.8249	4.57055e-23	6.87715e-22	HIGD1AP1	HIG1 hypoxia inducible domain family member 1A pseudogene 1		12	processed_pseudogene
ENSG00000127914	1.02015	6.74664	97.3561	5.79151e-23	8.63752e-22	AKAP9	A-kinase anchoring protein 9	10142	7	protein_coding
ENSG00000245849	1.01338	4.25133	96.8021	7.66142e-23	1.12773e-21	RAD51-AS1	RAD51 antisense RNA 1	100505648	15	processed_transcript
ENSG00000143977	1.00977	3.83073	95.1501	1.76479e-22	2.53433e-21	SNRPG	small nuclear ribonucleoprotein polypeptide G	6637	2	protein_coding
ENSG00000186265	1.53242	4.17281	94.1178	2.97294e-22	4.18064e-21	BTLA	B and T lymphocyte associated	151888	3	protein_coding
ENSG00000227203	3.60574	3.02529	93.9789	3.18913e-22	4.47536e-21	SUB1P1	SUB1 pseudogene 1		8	processed_pseudogene
ENSG00000198042	1.01338	4.26867	93.7978	3.49452e-22	4.88368e-21	MAK16	MAK16 homolog	84549	8	protein_coding
ENSG00000070831	1.16923	3.27581	93.1525	4.84167e-22	6.70408e-21	CDC42	cell division cycle 42	998	1	protein_coding
ENSG00000138036	1.75097	2.19621	92.9776	5.28886e-22	7.29962e-21	DYNC2LI1	dynein cytoplasmic 2 light intermediate chain 1	51626	2	protein_coding
ENSG00000163564	1.09447	6.20547	91.9035	9.10078e-22	1.2474e-20	PYHIN1	pyrin and HIN domain family member 1	149628	1	protein_coding
ENSG00000102984	1.23929	2.9817	91.5644	1.08021e-21	1.46869e-20	ZNF821	zinc finger protein 821	55565	16	protein_coding
ENSG00000164221	1.08686	3.72879	89.0768	3.7978e-21	4.99319e-20	CCDC112	coiled-coil domain containing 112	153733	5	protein_coding
ENSG00000166523	2.22057	6.39524	88.9001	4.15261e-21	5.45437e-20	CLEC4E	C-type lectin domain family 4 member E	26253	12	protein_coding
ENSG00000132436	1.33479	3.33013	87.8467	7.07275e-21	9.17425e-20	FIGNL1	fidgetin like 1	63979	7	protein_coding
ENSG00000130818	1.2531	4.36309	87.1835	9.89033e-21	1.27073e-19	ZNF426	zinc finger protein 426	79088	19	protein_coding
ENSG00000174796	1.12845	3.23427	87.016	1.07648e-20	1.38046e-19	THAP6	THAP domain containing 6	152815	4	protein_coding
ENSG00000198763	1.59306	11.8968	86.5702	1.34863e-20	1.71807e-19	MT-ND2	mitochondrially encoded NADH:ubiquinone oxidoreductase core subunit 2	4536	MT	protein_coding
ENSG00000198899	1.01534	11.594	86.33	1.52279e-20	1.93086e-19	MT-ATP6	mitochondrially encoded ATP synthase membrane subunit 6	4508	MT	protein_coding
ENSG00000135821	1.7249	10.1926	85.6737	2.12212e-20	2.65844e-19	GLUL	glutamate-ammonia ligase	2752	1	protein_coding
ENSG00000210112	2.9924	3.30426	84.0865	4.73586e-20	5.82498e-19	MT-TM	mitochondrially encoded tRNA-Met (AUA/G)		MT	Mt_tRNA
ENSG00000251562	1.59266	12.8252	83.5767	6.12909e-20	7.49098e-19	MALAT1	metastasis associated lung adenocarcinoma transcript 1	378938	11	lincRNA
ENSG00000229835	1.4754	1.61892	83.0687	7.92526e-20	9.63409e-19	KHSRPP1	KH-type splicing regulatory protein pseudogene 1		9	processed_pseudogene
ENSG00000184831	1.40359	2.51171	83.0574	7.97065e-20	9.67192e-19	APOO	apolipoprotein O	79135	X	protein_coding
ENSG00000153140	1.24865	3.02593	82.982	8.28039e-20	1.00208e-18	CETN3	centrin 3	1070	5	protein_coding
ENSG00000114405	1.89241	1.58363	82.7741	9.19857e-20	1.10923e-18	C3orf14	chromosome 3 open reading frame 14	57415	3	protein_coding
ENSG00000170545	1.14808	3.34912	81.4541	1.79377e-19	2.13081e-18	SMAGP	small cell adhesion glycoprotein	57228	12	protein_coding
ENSG00000139193	1.25646	5.64862	80.8211	2.47103e-19	2.9098e-18	CD27	CD27 molecule	939	12	protein_coding
ENSG00000155090	1.01744	7.08716	80.6935	2.63587e-19	3.10121e-18	KLF10	KLF transcription factor 10	7071	8	protein_coding
ENSG00000166527	1.96393	4.43025	80.6723	2.66436e-19	3.12658e-18	CLEC4D	C-type lectin domain family 4 member D	338339	12	protein_coding
ENSG00000220842	1.03803	8.12325	79.6238	4.52945e-19	5.27864e-18	RPL21P16	ribosomal protein L21 pseudogene 16		10	processed_pseudogene
ENSG00000151287	1.18223	2.80095	79.5589	4.68063e-19	5.43903e-18	TEX30	testis expressed 30	93081	13	protein_coding
ENSG00000011143	1.02424	3.47645	79.4969	4.82972e-19	5.59967e-18	MKS1	MKS transition zone complex subunit 1	54903	17	protein_coding
ENSG00000254887	1.55527	2.1169	79.4877	4.85226e-19	5.62099e-18	POU2F2-AS1	POU2F2 antisense RNA 1		19	processed_transcript
ENSG00000163002	1.24309	2.76425	78.8764	6.61214e-19	7.58827e-18	NUP35	nucleoporin 35	129401	2	protein_coding
ENSG00000151665	1.31468	2.75715	78.813	6.82764e-19	7.82232e-18	PIGF	phosphatidylinositol glycan anchor biosynthesis class F	5281	2	protein_coding
ENSG00000196209	1.41459	5.4215	78.0109	1.02473e-18	1.1632e-17	SIRPB2	signal regulatory protein beta 2	284759	20	protein_coding
ENSG00000255823	2.11334	1.17848	77.9992	1.03081e-18	1.16912e-17	#N/A	#N/A	#N/A	11	protein_coding
ENSG00000228775	1.78942	1.79372	77.4617	1.35318e-18	1.51821e-17	WEE2-AS1	WEE2 antisense RNA 1	285962	7	antisense
ENSG00000175857	1.32066	4.65694	77.0097	1.70121e-18	1.893e-17	GAPT	GRB2 binding adaptor protein, transmembrane	202309	5	protein_coding
ENSG00000173275	1.19336	3.17402	76.1915	2.57447e-18	2.83673e-17	ZNF449	zinc finger protein 449	203523	X	protein_coding
ENSG00000080986	1.23653	2.61971	76.0469	2.77006e-18	3.03988e-17	NDC80	NDC80 kinetochore complex component	10403	18	protein_coding
ENSG00000198938	1.41863	12.8351	75.8527	3.05636e-18	3.33515e-17	MT-CO3	mitochondrially encoded cytochrome c oxidase III	4514	MT	protein_coding
ENSG00000120254	1.18634	2.93626	75.2743	4.0965e-18	4.42736e-17	MTHFD1L	methylenetetrahydrofolate dehydrogenase (NADP+ dependent) 1 like	25902	6	protein_coding
ENSG00000151846	1.07561	3.72474	74.718	5.42984e-18	5.79897e-17	PABPC3	poly(A) binding protein cytoplasmic 3	5042	13	protein_coding
ENSG00000171806	1.15617	3.6977	74.645	5.63437e-18	6.00793e-17	METTL18	methyltransferase like 18	92342	1	protein_coding
ENSG00000134864	1.53239	3.51279	74.276	6.79245e-18	7.19182e-17	GGACT	gamma-glutamylamine cyclotransferase	87769	13	protein_coding
ENSG00000126970	1.06455	3.64082	73.8543	8.41019e-18	8.7811e-17	ZC4H2	zinc finger C4H2-type containing	55906	X	protein_coding
ENSG00000117226	1.02896	5.05744	73.5207	9.95871e-18	1.03421e-16	GBP3	guanylate binding protein 3	2635	1	protein_coding
ENSG00000269028	2.54733	1.07762	73.2359	1.15043e-17	1.18834e-16	#N/A	#N/A	#N/A	3	protein_coding
ENSG00000205221	3.08324	1.79467	72.9659	1.31911e-17	1.35946e-16	VIT	vitrin	5212	2	protein_coding
ENSG00000121552	1.39185	6.15123	72.1688	1.97551e-17	2.00693e-16	CSTA	cystatin A	1475	3	protein_coding
ENSG00000272620	3.42738	1.00926	70.8919	3.77351e-17	3.73271e-16	AFAP1-AS1	AFAP1 antisense RNA 1	84740	4	antisense
ENSG00000101439	1.27715	9.18882	69.7308	6.79758e-17	6.62728e-16	CST3	cystatin C	1471	20	protein_coding
ENSG00000224411	1.16447	3.43704	69.5933	7.28856e-17	7.09064e-16	HSP90AA2P	heat shock protein 90 alpha family class A member 2, pseudogene		11	processed_pseudogene
ENSG00000168273	1.17566	2.38048	69.5335	7.5127e-17	7.30344e-16	SMIM4	small integral membrane protein 4	440957	3	protein_coding
ENSG00000079257	1.40502	1.96521	68.5056	1.2652e-16	1.21255e-15	LXN	latexin	56925	3	protein_coding
ENSG00000110844	1.45709	2.08962	67.9369	1.6881e-16	1.5975e-15	PRPF40B	pre-mRNA processing factor 40 homolog B	25766	12	protein_coding
ENSG00000212719	1.48747	2.51943	67.7339	1.87117e-16	1.76705e-15	LINC02693	long intergenic non-protein coding RNA 2693	339263	17	protein_coding
ENSG00000163191	1.16328	7.71218	67.3617	2.25996e-16	2.11795e-15	S100A11	S100 calcium binding protein A11	6282	1	protein_coding
ENSG00000271869	1.45582	2.05135	66.9103	2.84152e-16	2.64285e-15	DCTN6-DT	DCTN6 divergent transcript		8	lincRNA
ENSG00000226544	1.89504	0.823797	66.7172	3.13387e-16	2.90677e-15	RPL7P22	ribosomal protein L7 pseudogene 22		5	processed_pseudogene
ENSG00000197880	1.69853	2.76024	66.5973	3.33043e-16	3.07644e-15	MDS2	myelodysplastic syndrome 2 translocation associated	259283	1	lincRNA
ENSG00000213809	1.5955	3.57449	66.2929	3.88652e-16	3.56822e-15	KLRK1	killer cell lectin like receptor K1	22914	12	protein_coding
ENSG00000214110	1.59242	2.01477	65.4839	5.8592e-16	5.31675e-15	LDHAP4	lactate dehydrogenase A pseudogene 4		9	processed_pseudogene
ENSG00000169583	1.4022	5.34154	65.4574	5.93829e-16	5.38262e-15	CLIC3	chloride intracellular channel 3	9022	9	protein_coding
ENSG00000260992	1.77994	1.49578	65.4008	6.11145e-16	5.53587e-15	DOCK9-DT	DOCK9 divergent transcript		13	antisense
ENSG00000196476	1.21079	2.40455	64.5261	9.52598e-16	8.50929e-15	C20orf96	chromosome 20 open reading frame 96	140680	20	protein_coding
ENSG00000151743	1.265	2.44455	63.2209	1.84781e-15	1.61752e-14	AMN1	antagonist of mitotic exit network 1 homolog	196394	12	protein_coding
ENSG00000227087	1.16111	1.9825	62.9398	2.13126e-15	1.84891e-14	RBMX2P5	RBMX2 pseudogene 5		5	processed_pseudogene
ENSG00000243056	1.48488	1.80364	62.6401	2.48153e-15	2.14317e-14	EIF4EBP3	eukaryotic translation initiation factor 4E binding protein 3	8637	5	protein_coding
ENSG00000139173	1.48656	2.06477	62.5898	2.54563e-15	2.19713e-14	TMEM117	transmembrane protein 117	84216	12	protein_coding
ENSG00000125245	1.22562	3.788	62.1028	3.2598e-15	2.79571e-14	GPR18	G protein-coupled receptor 18	2841	13	protein_coding
ENSG00000260231	1.12725	3.91658	61.8147	3.77346e-15	3.21993e-14	KDM7A-DT	KDM7A divergent transcript	100134229	7	bidirectional_promoter_lncRNA
ENSG00000211814	2.15244	1.97125	61.2052	5.14252e-15	4.35522e-14	TRAV35	T cell receptor alpha variable 35		14	TR_V_pseudogene
ENSG00000125454	1.08971	2.91261	60.5001	7.35764e-15	6.13907e-14	SLC25A19	solute carrier family 25 member 19	60386	17	protein_coding
ENSG00000276136	1.20113	3.05649	60.1573	8.75705e-15	7.26642e-14		novel transcript		12	lincRNA
ENSG00000198858	1.01065	8.31992	59.624	1.14826e-14	9.3786e-14	R3HDM4	R3H domain containing 4	91300	19	protein_coding
ENSG00000161642	1.18093	6.75684	59.1615	1.45251e-14	1.17855e-13	ZNF385A	zinc finger protein 385A	25946	12	protein_coding
ENSG00000275302	1.47315	6.76946	59.0281	1.55435e-14	1.25741e-13	CCL4	C-C motif chemokine ligand 4	6351	17	protein_coding
ENSG00000171659	2.01457	2.28142	58.8133	1.73363e-14	1.3966e-13	GPR34	G protein-coupled receptor 34	2857	X	protein_coding
ENSG00000236152	1.13742	2.24988	58.7492	1.79107e-14	1.44201e-13	MRPS36P1	mitochondrial ribosomal protein S36 pseudogene 1		3	processed_pseudogene
ENSG00000275557	1.18556	4.06889	58.341	2.20407e-14	1.76299e-13		novel transcript		1	processed_transcript
ENSG00000180389	2.2424	1.34026	57.2839	3.77232e-14	2.95972e-13	ATP5F1EP2	ATP synthase F1 subunit epsilon pseudogene 2		13	processed_pseudogene
ENSG00000211806	1.75453	1.82964	56.8303	4.751e-14	3.68488e-13	TRAV25	T cell receptor alpha variable 25		14	TR_V_gene
ENSG00000210117	3.19432	1.34788	56.686	5.11272e-14	3.95863e-13	MT-TW	mitochondrially encoded tRNA-Trp (UGA/G)		MT	Mt_tRNA
ENSG00000116741	1.64772	9.39328	56.0471	7.07553e-14	5.41644e-13	RGS2	regulator of G protein signaling 2	5997	1	protein_coding
ENSG00000228106	1.22088	2.47295	55.8129	7.97074e-14	6.07769e-13	#N/A	#N/A	#N/A	1	lincRNA
ENSG00000280206	1.02332	2.75817	55.7624	8.17822e-14	6.22188e-13		novel transcript		16	lincRNA
ENSG00000134146	1.10076	2.49467	55.7005	8.43985e-14	6.41372e-13	DPH6	diphthamine biosynthesis 6	89978	15	protein_coding
ENSG00000230092	1.66288	1.07914	54.7164	1.3924e-13	1.03946e-12		F-box only protein 25 (FBXO25) pseudogene		1	transcribed_unprocessed_pseudogene
ENSG00000125744	1.47632	2.67401	54.2647	1.75222e-13	1.29241e-12	RTN2	reticulon 2	6253	19	protein_coding
ENSG00000272288	1.47276	1.49359	54.1645	1.84387e-13	1.35926e-12	ILRUN-AS1	ILRUN antisense RNA 1	101929243	6	antisense
ENSG00000213089	1.68709	0.991359	53.9459	2.06087e-13	1.51183e-12	PDCL3P5	PDCL3 pseudogene 5		6	processed_pseudogene
ENSG00000113924	1.82386	3.13261	53.5132	2.56862e-13	1.86311e-12	HGD	homogentisate 1,2-dioxygenase	3081	3	protein_coding
ENSG00000230562	1.18878	3.97973	52.9775	3.37398e-13	2.42647e-12	FAM133DP	family with sequence similarity 133 member D, pseudogene		2	processed_pseudogene
ENSG00000243811	1.33599	1.88267	52.6282	4.03064e-13	2.88493e-12	APOBEC3D	apolipoprotein B mRNA editing enzyme catalytic subunit 3D	140564	22	protein_coding
ENSG00000151725	1.49371	1.97584	52.3402	4.66725e-13	3.31605e-12	CENPU	centromere protein U	79682	4	protein_coding
ENSG00000228253	1.10018	8.25824	52.267	4.84445e-13	3.43654e-12	MT-ATP8	mitochondrially encoded ATP synthase membrane subunit 8	4509	MT	protein_coding
ENSG00000210154	1.92143	2.25645	52.0573	5.39048e-13	3.81389e-12	MT-TD	mitochondrially encoded tRNA-Asp (GAU/C)		MT	Mt_tRNA
ENSG00000211445	1.60512	2.9547	51.6896	6.50075e-13	4.58029e-12	GPX3	glutathione peroxidase 3	2878	5	protein_coding
ENSG00000230426	2.51825	1.69267	51.5474	6.98884e-13	4.90632e-12	LINC01036	long intergenic non-protein coding RNA 1036	104169671	1	lincRNA
ENSG00000125733	1.074	2.66579	51.4656	7.28643e-13	5.10465e-12	TRIP10	thyroid hormone receptor interactor 10	9322	19	protein_coding
ENSG00000267185	1.32365	1.58641	51.3491	7.73189e-13	5.40275e-12	PTP4A2P1	PTP4A2 pseudogene 1		17	processed_pseudogene
ENSG00000248593	1.14575	2.06345	51.0334	9.08076e-13	6.32245e-12	DSTNP2	DSTN pseudogene 2		12	transcribed_unprocessed_pseudogene
ENSG00000277511	1.30108	2.14613	50.8286	1.00793e-12	6.99971e-12		novel transcript		17	lincRNA
ENSG00000145331	1.20728	2.30861	50.1923	1.3939e-12	9.58671e-12	TRMT10A	tRNA methyltransferase 10A	93587	4	protein_coding
ENSG00000075234	1.02827	6.85414	49.4976	1.98618e-12	1.34754e-11	TTC38	tetratricopeptide repeat domain 38	55020	22	protein_coding
ENSG00000274422	2.02603	2.71854	46.9636	7.23177e-12	4.67682e-11		novel transcript		22	lincRNA
ENSG00000171051	1.50335	9.15105	46.8474	7.67343e-12	4.94356e-11	FPR1	formyl peptide receptor 1	2357	19	protein_coding
ENSG00000211659	2.09951	4.93942	46.8165	7.79548e-12	5.01741e-11	IGLV3-25	immunoglobulin lambda variable 3-25		22	IG_V_gene
ENSG00000210127	2.3677	1.59739	45.9028	1.24271e-11	7.82731e-11	MT-TA	mitochondrially encoded tRNA-Ala (GCN)		MT	Mt_tRNA
ENSG00000235560	1.79952	1.0051	45.821	1.29564e-11	8.138e-11	ZNF747-DT	ZNF747 divergent transcript	107984875	16	antisense
ENSG00000198056	1.10753	3.04187	45.8014	1.30873e-11	8.21644e-11	PRIM1	DNA primase subunit 1	5557	12	protein_coding
ENSG00000210184	2.14801	1.92161	45.5126	1.51663e-11	9.469e-11	MT-TS2	mitochondrially encoded tRNA-Ser (AGU/C) 2		MT	Mt_tRNA
ENSG00000022267	1.03877	4.75292	45.2987	1.69158e-11	1.05031e-10	FHL1	four and a half LIM domains 1	2273	X	protein_coding
ENSG00000233461	1.75521	1.34852	45.2178	1.76299e-11	1.09365e-10		novel transcript	122526782	1	antisense
ENSG00000184719	1.11439	1.93293	45.1501	1.82501e-11	1.13057e-10	RNLS	renalase, FAD dependent amine oxidase	55328	10	protein_coding
ENSG00000229754	1.44054	5.22248	44.8612	2.11503e-11	1.30308e-10	CXCR2P1	C-X-C motif chemokine receptor 2 pseudogene 1		2	transcribed_unprocessed_pseudogene
ENSG00000103494	1.61883	1.70334	44.7433	2.24637e-11	1.38149e-10	RPGRIP1L	RPGRIP1 like	23322	16	protein_coding
ENSG00000162444	1.1426	4.14126	44.7382	2.25216e-11	1.38442e-10	RBP7	retinol binding protein 7	116362	1	protein_coding
ENSG00000162614	1.52034	4.64719	44.1072	3.10874e-11	1.88867e-10	NEXN	nexilin F-actin binding protein	91624	1	protein_coding
ENSG00000181016	1.68847	2.0565	44.0163	3.25656e-11	1.97317e-10	LSMEM1	leucine rich single-pass membrane protein 1	286006	7	protein_coding
ENSG00000230793	1.10203	1.75085	43.826	3.58903e-11	2.16976e-10	SMARCE1P5	SWI/SNF related, matrix associated, actin dependent regulator of chromatin, subfamily e, member 1 pseudogene 5		13	processed_pseudogene
ENSG00000090382	1.3416	11.365	43.7039	3.82009e-11	2.30021e-10	LYZ	lysozyme	4069	12	protein_coding
ENSG00000227191	1.1413	5.966	43.5659	4.09913e-11	2.45621e-10	TRGC2	T cell receptor gamma constant 2		7	TR_C_gene
ENSG00000222057	1.61456	1.42208	43.5173	4.20222e-11	2.51465e-10	RNU4-62P	RNA, U4 small nuclear 62, pseudogene		3	snRNA
ENSG00000260077	1.04785	2.95681	43.5119	4.21387e-11	2.5205e-10		novel transcript		2	lincRNA
ENSG00000232869	1.39339	4.76601	42.6496	6.54792e-11	3.85865e-10	TRBV29-1	T cell receptor beta variable 29-1		7	TR_V_gene
ENSG00000185010	1.03532	2.93086	42.5175	7.0052e-11	4.11024e-10	F8	coagulation factor VIII	2157	X	protein_coding
ENSG00000174255	1.8159	1.76807	42.0246	9.01326e-11	5.23628e-10	ZNF80	zinc finger protein 80	7634	3	protein_coding
ENSG00000263731	1.05121	2.00345	41.7119	1.05762e-10	6.09977e-10		novel transcript		17	lincRNA
ENSG00000263482	1.32902	1.80938	41.5637	1.14094e-10	6.54687e-10	ANTXRLP1	ANTXR like pseudogene 1		10	unprocessed_pseudogene
ENSG00000239523	1.7729	0.910823	40.9871	1.53238e-10	8.70479e-10	MYLK-AS1	MYLK antisense RNA 1	100506826	3	antisense
ENSG00000049768	1.07798	3.6418	40.8065	1.68077e-10	9.49559e-10	FOXP3	forkhead box P3	50943	X	protein_coding
ENSG00000236778	1.16786	1.6497	40.5594	1.90733e-10	1.07442e-09	INTS6-AS1	INTS6 antisense RNA 1		13	antisense
ENSG00000105251	2.37193	1.30289	40.321	2.15484e-10	1.20782e-09	SHD	Src homology 2 domain containing transforming protein D	56961	19	protein_coding
ENSG00000141401	1.07897	5.51067	40.2216	2.26733e-10	1.26824e-09	IMPA2	inositol monophosphatase 2	3613	18	protein_coding
ENSG00000246366	1.55097	1.6443	40.1948	2.29857e-10	1.28519e-09	LACTB2-AS1	LACTB2 antisense RNA 1	286190	8	antisense
ENSG00000177465	1.02664	2.38192	39.7556	2.8782e-10	1.59544e-09	ACOT4	acyl-CoA thioesterase 4	122970	14	protein_coding
ENSG00000104863	1.08206	2.10235	39.4669	3.3367e-10	1.83309e-09	LIN7B	lin-7 homolog B, crumbs cell polarity complex component	64130	19	protein_coding
ENSG00000210174	1.52294	3.85806	38.9568	4.33285e-10	2.35455e-09	MT-TR	mitochondrially encoded tRNA-Arg (CGN)		MT	Mt_tRNA
ENSG00000246084	1.56074	1.31798	38.9536	4.34005e-10	2.35657e-09	LINC02325	long intergenic non-protein coding RNA 2325	101929241	14	lincRNA
ENSG00000250461	1.06081	3.738	38.7719	4.76327e-10	2.57502e-09		family with sequence similarity 133, member B (FAM133B) pseudogene		5	processed_pseudogene
ENSG00000255198	1.41032	2.30682	38.7373	4.84857e-10	2.618e-09	SNHG9	small nucleolar RNA host gene 9		16	lincRNA
ENSG00000154146	1.52054	8.71559	38.467	5.56875e-10	2.98189e-09	NRGN	neurogranin	4900	11	protein_coding
ENSG00000141194	1.21268	1.65558	38.213	6.34271e-10	3.38028e-09	OR4D1	olfactory receptor family 4 subfamily D member 1	26689	17	protein_coding
ENSG00000108387	1.31851	1.85747	38.1724	6.47611e-10	3.4446e-09	SEPTIN4	septin 4	5414	17	protein_coding
ENSG00000140876	1.42142	1.02724	38.1071	6.69666e-10	3.55771e-09	NUDT7	nudix hydrolase 7	283927	16	protein_coding
ENSG00000233093	1.37381	2.076	38.0407	6.92847e-10	3.6751e-09	LINC00892	long intergenic non-protein coding RNA 892	100128420	X	processed_transcript
ENSG00000211782	1.35707	2.33471	37.7645	7.98195e-10	4.20426e-09	TRAV8-1	T cell receptor alpha variable 8-1		14	TR_V_gene
ENSG00000110777	1.02656	5.91721	37.4783	9.24379e-10	4.83311e-09	POU2AF1	POU class 2 homeobox associating factor 1	5450	11	protein_coding
ENSG00000211662	1.95411	5.05675	37.4442	9.40653e-10	4.91448e-09	IGLV3-21	immunoglobulin lambda variable 3-21		22	IG_V_gene
ENSG00000211791	1.14247	2.65561	37.3713	9.76488e-10	5.09187e-09	TRAV13-2	T cell receptor alpha variable 13-2		14	TR_V_gene
ENSG00000008394	1.06053	3.744	37.3071	1.00914e-09	5.25406e-09	MGST1	microsomal glutathione S-transferase 1	4257	12	protein_coding
ENSG00000213366	1.16557	3.95996	36.9806	1.19309e-09	6.1644e-09	GSTM2	glutathione S-transferase mu 2	2946	1	protein_coding
ENSG00000273319	1.78212	1.68761	36.9327	1.22278e-09	6.31297e-09		novel transcript		7	lincRNA
ENSG00000211670	1.78705	2.44465	36.5685	1.47398e-09	7.54653e-09	IGLV3-9	immunoglobulin lambda variable 3-9		22	IG_V_gene
ENSG00000152969	1.7545	1.48862	36.2077	1.77365e-09	9.01266e-09	JAKMIP1	janus kinase and microtubule interacting protein 1	152789	4	protein_coding
ENSG00000214552	1.01147	2.05005	36.0909	1.8832e-09	9.53715e-09	COPS8P2	COP9 signalosome subunit 8 pseudogene 2		3	processed_pseudogene
ENSG00000204611	1.02761	2.35258	36.0783	1.89542e-09	9.59545e-09	ZNF616	zinc finger protein 616	90317	19	protein_coding
ENSG00000214401	1.05516	1.8482	36.0518	1.92138e-09	9.71596e-09	KANSL1-AS1	KANSL1 antisense RNA 1	644246	17	antisense
ENSG00000120279	2.12292	1.23631	35.9206	2.0552e-09	1.03694e-08	MYCT1	MYC target 1	80177	6	protein_coding
ENSG00000270164	1.61152	1.78481	35.5406	2.49789e-09	1.24454e-08	LINC01480	long intergenic non-protein coding RNA 1480		19	lincRNA
ENSG00000210176	1.68195	2.72154	35.2433	2.90975e-09	1.43757e-08	MT-TH	mitochondrially encoded tRNA-His (CAU/C)		MT	Mt_tRNA
ENSG00000256862	1.22055	2.17019	35.2203	2.94441e-09	1.45417e-08	PARP11-AS1	PARP11 antisense RNA 1	105369609	12	antisense
ENSG00000258168	2.3495	0.720925	35.07	3.1807e-09	1.56686e-08		novel transcript, antisense to PTPRB		12	antisense
ENSG00000138772	1.85276	3.99393	34.2093	4.94926e-09	2.39367e-08	ANXA3	annexin A3	306	4	protein_coding
ENSG00000285053	1.16244	1.68504	33.9514	5.65063e-09	2.71447e-08	TBCE	tubulin folding cofactor E	6905	1	protein_coding
ENSG00000248508	1.06159	1.91829	33.933	5.70417e-09	2.73824e-08	SRP14-DT	SRP14 divergent transcript	100131089	15	lincRNA
ENSG00000211805	1.66745	1.70469	33.6154	6.71605e-09	3.20807e-08	TRAV24	T cell receptor alpha variable 24		14	TR_V_gene
ENSG00000213763	1.35473	2.00181	33.5249	7.03578e-09	3.3537e-08	ACTBP2	ACTB pseudogene 2		5	processed_pseudogene
ENSG00000155792	1.37229	1.09371	33.2274	8.19862e-09	3.88746e-08	DEPTOR	DEP domain containing MTOR interacting protein	64798	8	protein_coding
ENSG00000226396	1.3335	2.51618	33.1898	8.35896e-09	3.95933e-08		ribosomal protein S14 (RPS14) pseudogene		1	processed_pseudogene
ENSG00000188010	1.28722	1.29786	32.9367	9.52096e-09	4.48306e-08	MORN2	MORN repeat containing 2	729967	2	protein_coding
ENSG00000211802	1.51952	1.62553	32.2868	1.33011e-08	6.17918e-08	TRAV22	T cell receptor alpha variable 22		14	TR_V_gene
ENSG00000245904	1.01993	2.24564	32.2757	1.33777e-08	6.2105e-08	BTG1-DT	BTG1 divergent transcript		12	antisense
ENSG00000119636	1.30793	2.47942	32.207	1.38589e-08	6.42071e-08	BBOF1	basal body orientation factor 1	80127	14	protein_coding
ENSG00000188219	1.14117	1.52658	32.1668	1.41486e-08	6.54594e-08	POTEE	POTE ankyrin domain family member E	445582	2	protein_coding
ENSG00000168062	1.52165	1.95511	31.9054	1.6187e-08	7.44074e-08	BATF2	basic leucine zipper ATF-like transcription factor 2	116071	11	protein_coding
ENSG00000160145	1.15679	1.99984	31.4351	2.0622e-08	9.37438e-08	KALRN	kalirin RhoGEF kinase	8997	3	protein_coding
ENSG00000210191	1.81447	1.61944	30.198	3.90122e-08	1.72704e-07	MT-TL2	mitochondrially encoded tRNA-Leu (CUN) 2		MT	Mt_tRNA
ENSG00000169245	1.80889	1.47448	29.8104	4.76432e-08	2.08865e-07	CXCL10	C-X-C motif chemokine ligand 10	3627	4	protein_coding
ENSG00000250568	1.59517	0.968317	29.7411	4.93778e-08	2.1591e-07		poly(A) binding protein, cytoplasmic 1 (PABPC1) pseudogene		4	processed_pseudogene
ENSG00000254275	2.25759	1.32683	29.7169	4.99963e-08	2.18517e-07	LINC00824	long intergenic non-protein coding RNA 824		8	processed_transcript
ENSG00000203865	1.29816	0.996174	29.4705	5.67731e-08	2.46417e-07	ATP1A1-AS1	ATP1A1 antisense RNA 1	84852	1	processed_transcript
ENSG00000284634	1.3756	0.895753	28.9222	7.53457e-08	3.2289e-07		novel transcript		12	processed_transcript
ENSG00000233387	1.28	1.82886	28.9041	7.60501e-08	3.25805e-07	IATPR	ITGB1 adjacent tumor promoting lncRNA		10	lincRNA
ENSG00000116675	1.3744	1.48554	28.7908	8.06339e-08	3.44788e-07	DNAJC6	DnaJ heat shock protein family (Hsp40) member C6	9829	1	protein_coding
ENSG00000283633	1.52706	3.3554	28.7477	8.2446e-08	3.52314e-07		novel transcript		22	lincRNA
ENSG00000160307	2.42978	4.88416	28.7319	8.31228e-08	3.55094e-07	S100B	S100 calcium binding protein B	6285	21	protein_coding
ENSG00000125869	1.22926	2.32779	28.5634	9.06803e-08	3.86161e-07	LAMP5	lysosomal associated membrane protein family member 5	24141	20	protein_coding
ENSG00000186047	1.44683	1.65799	28.5602	9.08312e-08	3.86682e-07	DLEU7	deleted in lymphocytic leukemia 7	220107	13	protein_coding
ENSG00000133317	1.23178	2.95709	28.3561	1.00926e-07	4.27105e-07	LGALS12	galectin 12	85329	11	protein_coding
ENSG00000258704	1.03396	1.49981	27.6939	1.42106e-07	5.91761e-07	SRP54-AS1	SRP54 antisense RNA 1		14	transcribed_unitary_pseudogene
ENSG00000163736	1.43999	7.67189	27.6167	1.47899e-07	6.1418e-07	PPBP	pro-platelet basic protein	5473	4	protein_coding
ENSG00000211597	1.31784	1.50829	27.1943	1.83997e-07	7.55974e-07	IGKJ1	immunoglobulin kappa joining 1		2	IG_J_gene
ENSG00000170264	1.3522	1.24844	27.1883	1.84569e-07	7.58093e-07	FAM161A	FAM161 centrosomal protein A	84140	2	protein_coding
ENSG00000226124	1.26254	1.05634	26.9925	2.04249e-07	8.35377e-07	FTCDNL1	formiminotransferase cyclodeaminase N-terminal like	348751	2	protein_coding
ENSG00000270195	1.20267	0.998926	26.9321	2.10733e-07	8.61379e-07	#N/A	#N/A	#N/A	4	lincRNA
ENSG00000175544	1.0024	2.01938	26.726	2.34448e-07	9.51708e-07	CABP4	calcium binding protein 4	57010	11	protein_coding
ENSG00000212864	1.68911	1.23547	26.3181	2.89558e-07	1.16252e-06	RNF208	ring finger protein 208	727800	9	protein_coding
ENSG00000165698	1.16329	1.03942	26.2285	3.03307e-07	1.21341e-06	SPACA9	sperm acrosome associated 9	11092	9	protein_coding
ENSG00000108590	1.0011	2.05096	26.1689	3.12817e-07	1.24961e-06	MED31	mediator complex subunit 31	51003	17	protein_coding
ENSG00000008441	1.17256	3.87096	25.9816	3.44692e-07	1.37128e-06	NFIX	nuclear factor I X	4784	19	protein_coding
ENSG00000174715	1.54762	0.639064	25.8098	3.76767e-07	1.49274e-06	PPIAP72	peptidylprolyl isomerase A pseudogene 72		3	processed_pseudogene
ENSG00000143995	1.02476	2.9387	25.5719	4.26205e-07	1.67732e-06	MEIS1	Meis homeobox 1	4211	2	protein_coding
ENSG00000125841	1.01608	1.55648	25.5667	4.27341e-07	1.6813e-06	NRSN2	neurensin 2	80023	20	protein_coding
ENSG00000211792	1.3782	2.73582	25.5408	4.33133e-07	1.70261e-06	TRAV14DV4	T cell receptor alpha variable 14/delta variable 4		14	TR_V_gene
ENSG00000145936	1.12708	2.77536	25.4329	4.58033e-07	1.79424e-06	KCNMB1	potassium calcium-activated channel subfamily M regulatory beta subunit 1	3779	5	protein_coding
ENSG00000277632	1.48937	4.12154	24.9083	6.01222e-07	2.32754e-06	CCL3	C-C motif chemokine ligand 3	6348	17	protein_coding
ENSG00000132561	1.50739	0.983624	24.825	6.2779e-07	2.42693e-06	MATN2	matrilin 2	4147	8	protein_coding
ENSG00000196668	1.31876	1.59139	24.6865	6.74566e-07	2.59664e-06	LINC00173	long intergenic non-protein coding RNA 173	100287569	12	processed_transcript
ENSG00000239415	1.2693	1.03854	24.5906	7.08951e-07	2.71972e-06		novel transcript, antisense to MCM3APAS		21	antisense
ENSG00000167363	1.37185	1.1616	24.5845	7.11225e-07	2.7269e-06	FN3K	fructosamine 3 kinase	64122	17	protein_coding
ENSG00000205763	1.00292	1.46411	24.5719	7.15891e-07	2.74401e-06	RP9P	RP9 pseudogene		7	transcribed_unprocessed_pseudogene
ENSG00000273456	1.01909	1.09826	24.4318	7.6986e-07	2.94587e-06		novel transcript		2	lincRNA
ENSG00000185480	1.34825	1.31512	24.2893	8.28975e-07	3.1578e-06	PARPBP	PARP1 binding protein	55010	12	protein_coding
ENSG00000136867	1.1104	1.65635	24.178	8.783e-07	3.33257e-06	SLC31A2	solute carrier family 31 member 2	1318	9	protein_coding
ENSG00000100225	1.02754	8.41348	23.812	1.06216e-06	3.98554e-06	FBXO7	F-box protein 7	25793	22	protein_coding
ENSG00000134827	1.4084	3.11864	23.6862	1.13393e-06	4.23253e-06	TCN1	transcobalamin 1	6947	11	protein_coding
ENSG00000211766	1.08407	1.4943	23.607	1.18159e-06	4.39954e-06	TRBJ2-2P	T cell receptor beta joining 2-2P (non-functional)		7	TR_J_gene
ENSG00000136842	1.7536	3.24686	22.7894	1.80764e-06	6.59103e-06	TMOD1	tropomodulin 1	7111	9	protein_coding
ENSG00000210156	1.81625	1.53026	22.6874	1.90616e-06	6.93344e-06	MT-TK	mitochondrially encoded tRNA-Lys (AAA/G)		MT	Mt_tRNA
ENSG00000141854	1.06359	2.28866	22.5188	2.08101e-06	7.53101e-06	MISP3	MISP family member 3	113230	19	protein_coding
ENSG00000255733	1.63118	1.79557	22.3396	2.28442e-06	8.22099e-06	IFNG-AS1	IFNG antisense RNA 1	100885789	12	antisense
ENSG00000133105	1.58188	1.5357	22.0742	2.62318e-06	9.36298e-06	RXFP2	relaxin family peptide receptor 2	122042	13	protein_coding
ENSG00000243964	1.44094	0.944549	22.0117	2.70992e-06	9.64968e-06	RPL23AP65	ribosomal protein L23a pseudogene 65		11	processed_pseudogene
ENSG00000136960	1.04489	1.44791	21.9866	2.74561e-06	9.75881e-06	ENPP2	ectonucleotide pyrophosphatase/phosphodiesterase 2	5168	8	protein_coding
ENSG00000213860	1.19111	1.83995	21.6274	3.31082e-06	1.16576e-05	RPL21P75	ribosomal protein L21 pseudogene 75		7	processed_pseudogene
ENSG00000146070	1.09207	3.29545	21.4662	3.60113e-06	1.25979e-05	PLA2G7	phospholipase A2 group VII	7941	6	protein_coding
ENSG00000244041	1.03849	2.40729	21.4036	3.72067e-06	1.29926e-05	LINC01011	long intergenic non-protein coding RNA 1011	401232	6	lincRNA
ENSG00000256039	1.02932	4.89847	21.3815	3.76379e-06	1.31364e-05	LINC02446	long intergenic non-protein coding RNA 2446	101060038	12	lincRNA
ENSG00000281501	1.10812	1.13706	21.3589	3.80854e-06	1.32789e-05	SEPSECS-AS1	SEPSECS antisense RNA 1 (head to head)		4	antisense
ENSG00000241755	1.77959	3.87172	21.3369	3.85254e-06	1.34254e-05	IGKV1-9	immunoglobulin kappa variable 1-9		2	IG_V_gene
ENSG00000232177	4.1504	0.540022	21.3112	3.90451e-06	1.3596e-05	MTND4P24	MT-ND4 pseudogene 24		X	processed_pseudogene
ENSG00000231245	1.19128	1.4189	21.2984	3.93063e-06	1.36835e-05	C1DP1	C1D nuclear receptor corepressor pseudogene 1		10	processed_pseudogene
ENSG00000128283	1.12769	2.70764	20.9901	4.61658e-06	1.59281e-05	CDC42EP1	CDC42 effector protein 1	11135	22	protein_coding
ENSG00000231711	1.01143	1.65985	20.9679	4.67051e-06	1.60978e-05	LINC00899	long intergenic non-protein coding RNA 899		22	processed_transcript
ENSG00000119782	1.19415	0.995213	20.623	5.59196e-06	1.90602e-05	FKBP1B	FKBP prolyl isomerase 1B	2281	2	protein_coding
ENSG00000163687	1.23199	1.43706	20.4936	5.98298e-06	2.0352e-05	DNASE1L3	deoxyribonuclease 1 like 3	1776	3	protein_coding
ENSG00000161249	1.09684	1.08803	20.1117	7.30469e-06	2.45857e-05	DMKN	dermokine	93099	19	protein_coding
ENSG00000105711	1.01118	3.00759	20.0837	7.41248e-06	2.49205e-05	SCN1B	sodium voltage-gated channel beta subunit 1	6324	19	protein_coding
ENSG00000234327	1.05222	1.11699	20.0076	7.71332e-06	2.58869e-05	ZNF232-AS1	ZNF232 antisense RNA 1	101928000	17	processed_transcript
ENSG00000181773	1.17293	1.0773	19.9898	7.78558e-06	2.60971e-05	GPR3	G protein-coupled receptor 3	2827	1	protein_coding
ENSG00000085733	1.03087	5.37329	19.9875	7.79512e-06	2.61226e-05	CTTN	cortactin	2017	11	protein_coding
ENSG00000210164	1.29416	1.98396	19.9291	8.03696e-06	2.68732e-05	MT-TG	mitochondrially encoded tRNA-Gly (GGN)		MT	Mt_tRNA
ENSG00000239855	1.32786	2.32065	19.811	8.5488e-06	2.84722e-05	IGKV1-6	immunoglobulin kappa variable 1-6		2	IG_V_gene
ENSG00000253320	1.03725	1.27923	19.6046	9.52412e-06	3.15421e-05	MAILR	macrophage interferon regulatory lncRNA		8	antisense
ENSG00000163995	1.03229	1.19153	19.4141	1.0523e-05	3.46467e-05	ABLIM2	actin binding LIM protein family member 2	84448	4	protein_coding
ENSG00000241666	1.02247	1.79445	19.315	1.10834e-05	3.63328e-05		novel transcript		1	antisense
ENSG00000276085	1.7911	5.87513	19.2374	1.15432e-05	3.77855e-05	CCL3L1	C-C motif chemokine ligand 3 like 1	6349	17	protein_coding
ENSG00000170442	2.06027	1.53448	19.1964	1.17937e-05	3.85123e-05	KRT86	keratin 86	3892	12	protein_coding
ENSG00000264895	1.41251	1.19566	19.0547	1.27027e-05	4.14007e-05		novel transcript, sense intronic to MBTD1		17	sense_intronic
ENSG00000211689	1.0089	6.2351	18.7869	1.4617e-05	4.72081e-05	TRGC1	T cell receptor gamma constant 1	445347	7	TR_C_gene
ENSG00000242265	1.05555	2.88072	18.6587	1.56332e-05	5.02386e-05	PEG10	paternally expressed 10	23089	7	protein_coding
ENSG00000261654	1.28115	1.45793	18.646	1.57375e-05	5.05117e-05		novel transcript, sense overlapping C1orf103		1	sense_overlapping
ENSG00000211820	1.35881	2.15214	18.4009	1.78974e-05	5.70542e-05	TRAV41	T cell receptor alpha variable 41		14	TR_V_gene
ENSG00000254373	1.28638	0.910741	18.2054	1.98311e-05	6.28486e-05		ubiquinol-cytochrome c reductase binding protein (UQCRB) pseudogene		5	processed_pseudogene
ENSG00000228495	1.78576	0.680397	18.1754	2.01463e-05	6.37639e-05	LINC01013	long intergenic non-protein coding RNA 1013		6	lincRNA
ENSG00000196656	1.95606	8.21023	17.9012	2.32678e-05	7.29719e-05		ribosomal protein S26 (RPS26) pseudogene		4	transcribed_processed_pseudogene
ENSG00000160191	1.01756	2.18453	17.8106	2.44025e-05	7.63006e-05	PDE9A	phosphodiesterase 9A	5152	21	protein_coding
ENSG00000073792	1.14354	4.4749	17.5247	2.83602e-05	8.79647e-05	IGF2BP2	insulin like growth factor 2 mRNA binding protein 2	10644	3	protein_coding
ENSG00000104833	1.1868	1.13051	17.4418	2.96245e-05	9.15926e-05	TUBB4A	tubulin beta 4A class IVa	10382	19	protein_coding
ENSG00000232774	1.09587	0.888879	17.3623	3.08887e-05	9.52619e-05	LINC03033	long intergenic non-protein coding RNA 3033		14	lincRNA
ENSG00000182379	1.48259	0.921268	17.106	3.53497e-05	0.000108035	NXPH4	neurexophilin 4	11247	12	protein_coding
ENSG00000115423	1.09242	1.40029	17.0763	3.59084e-05	0.00010957	DNAH6	dynein axonemal heavy chain 6	1768	2	protein_coding
ENSG00000276241	1.36979	2.20866	16.6427	4.5123e-05	0.00013585		novel transcript, antisense TBC1D3B		17	antisense
ENSG00000213087	1.14223	1.08235	16.3981	5.13373e-05	0.00015313		ribosomal protein S12 (RPS12) pseudogene		6	processed_pseudogene
ENSG00000203760	1.16884	0.880684	16.3366	5.30306e-05	0.000157937	CENPW	centromere protein W	387103	6	protein_coding
ENSG00000072571	1.29445	0.712098	15.9284	6.5784e-05	0.000193704	HMMR	hyaluronan mediated motility receptor	3161	5	protein_coding
ENSG00000154839	1.04465	1.03369	15.7235	7.33077e-05	0.000214274	SKA1	spindle and kinetochore associated complex subunit 1	220134	18	protein_coding
ENSG00000225630	1.54594	4.82952	15.2855	9.24244e-05	0.000265566	MTND2P28	MT-ND2 pseudogene 28		1	unprocessed_pseudogene
ENSG00000236496	1.05196	1.78165	15.2603	9.36624e-05	0.000268952	GPS2P1	G protein pathway suppressor 2 pseudogene 1		9	processed_pseudogene
ENSG00000197712	1.07624	1.22459	14.9867	0.000108272	0.000307254	FAM114A1	family with sequence similarity 114 member A1	92689	4	protein_coding
ENSG00000137198	1.19092	4.53624	14.7694	0.000121493	0.000342618	GMPR	guanosine monophosphate reductase	2766	6	protein_coding
ENSG00000140682	1.18418	1.09505	14.5929	0.000133414	0.000373825	TGFB1I1	transforming growth factor beta 1 induced transcript 1	7041	16	protein_coding
ENSG00000224650	1.04655	3.6259	14.4205	0.000146198	0.000407705	IGHV3-74	immunoglobulin heavy variable 3-74		14	IG_V_gene
ENSG00000234965	1.10977	1.32891	14.3244	0.000153855	0.000427344	SHISA8	shisa family member 8	440829	22	protein_coding
ENSG00000101335	1.24183	5.23325	14.211	0.000163416	0.000451077	MYL9	myosin light chain 9	10398	20	protein_coding
ENSG00000131711	1.16624	0.912347	13.8977	0.000193035	0.000527138	MAP1B	microtubule associated protein 1B	4131	5	protein_coding
ENSG00000101460	1.01778	2.58356	13.4591	0.000243821	0.000654215	MAP1LC3A	microtubule associated protein 1 light chain 3 alpha	84557	20	protein_coding
ENSG00000102230	1.15928	1.51129	13.3981	0.000251877	0.000673886	PCYT1B	phosphate cytidylyltransferase 1B, choline	9468	X	protein_coding
ENSG00000173535	1.28743	5.73558	13.328	0.00026147	0.00069842	TNFRSF10C	TNF receptor superfamily member 10c	8794	8	protein_coding
ENSG00000204815	1.8024	1.14467	13.2632	0.000270666	0.000720959	ODAD4	outer dynein arm docking complex subunit 4	83538	17	protein_coding
ENSG00000255760	1.1248	1.37654	12.8994	0.000328684	0.000864447	LINC02422	long intergenic non-protein coding RNA 2422	105369725	12	lincRNA
ENSG00000246430	1.00728	0.760896	12.7275	0.000360321	0.00094071	LINC00968	long intergenic non-protein coding RNA 968	100507632	8	lincRNA
ENSG00000003249	1.01459	1.94863	12.618	0.000382044	0.000993021	DBNDD1	dysbindin domain containing 1	79007	16	protein_coding
ENSG00000131459	1.25635	1.04023	12.2967	0.000453749	0.00116464	GFPT2	glutamine-fructose-6-phosphate transaminase 2	9945	5	protein_coding
ENSG00000187474	1.10889	1.30113	12.2698	0.000460348	0.00118024	FPR3	formyl peptide receptor 3	2359	19	protein_coding
ENSG00000158747	1.11526	2.66316	12.1966	0.000478768	0.00122538	NBL1	NBL1, DAN family BMP antagonist	4681	1	protein_coding
ENSG00000269970	1.121	1.38108	12.1156	0.000500006	0.00127708		novel transcript, sense intronic to PTGS1		9	sense_intronic
ENSG00000114270	1.04213	1.02193	12.0967	0.000505099	0.00128814	COL7A1	collagen type VII alpha 1 chain	1294	3	protein_coding
ENSG00000114670	1.00077	0.90691	11.6848	0.000630126	0.00157439	NEK11	NIMA related kinase 11	79858	3	protein_coding
ENSG00000151575	1.04647	1.04075	11.6728	0.000634209	0.0015843	TEX9	testis expressed 9	374618	15	protein_coding
ENSG00000145335	1.41706	6.71821	11.6531	0.000640954	0.00159908	SNCA	synuclein alpha	6622	4	protein_coding
ENSG00000155542	1.02716	1.75761	11.5005	0.000695756	0.00172848	SETD9	SET domain containing 9	133383	5	protein_coding
ENSG00000206172	1.53795	9.12713	11.4081	0.000731243	0.00180801	HBA1	hemoglobin subunit alpha 1	3039	16	protein_coding
ENSG00000268081	1.72305	0.55907	11.0238	0.000899497	0.00218964		novel transcript, antisense to ZNF429		19	antisense
ENSG00000213939	1.03484	1.71114	10.9335	0.000944403	0.0022899		ribosomal protein S12 (RPS12) pseudogene		17	processed_pseudogene
ENSG00000197992	1.12059	0.777236	10.8364	0.000995214	0.0024015	CLEC9A	C-type lectin domain containing 9A	283420	12	protein_coding
ENSG00000243064	1.73603	1.71977	9.92414	0.00163125	0.00378325	ABCC13	ATP binding cassette subfamily C member 13 (pseudogene)		21	transcribed_unprocessed_pseudogene
ENSG00000166831	1.24257	0.858805	9.77201	0.00177189	0.00408771	RBPMS2	RNA binding protein, mRNA processing factor 2	348093	15	protein_coding
ENSG00000215559	1.26298	2.83323	9.67359	0.00186936	0.00429211	ANKRD20A11P	ankyrin repeat domain 20 family member A11, pseudogene		21	transcribed_unprocessed_pseudogene
ENSG00000169397	1.31215	1.35009	9.46638	0.00209271	0.00476135	RNASE3	ribonuclease A family member 3	6037	14	protein_coding
ENSG00000130203	1.44742	1.10713	9.36995	0.00220571	0.0050008	APOE	apolipoprotein E	348	19	protein_coding
ENSG00000224114	1.50809	4.83335	8.57508	0.00340795	0.00746891		ribosomal protein S14 (RPS14) pseudogene		1	processed_pseudogene
ENSG00000244734	1.2498	15.745	8.22444	0.004133	0.00891228	HBB	hemoglobin subunit beta	3043	11	protein_coding
ENSG00000010030	1.1209	1.70432	7.62996	0.00574067	0.0120546	ETV7	ETS variant transcription factor 7	51513	6	protein_coding
ENSG00000239948	1.03604	0.968736	7.55224	0.00599356	0.0125235	RN7SL368P	RNA, 7SL, cytoplasmic 368, pseudogene		19	misc_RNA
ENSG00000134871	1.88759	1.77369	7.06701	0.00785163	0.0160348	COL4A2	collagen type IV alpha 2 chain	1284	13	protein_coding
ENSG00000169604	1.94112	0.0226622	6.83564	0.00893567	0.0180365	ANTXR1	ANTXR cell adhesion molecule 1	84168	2	protein_coding
ENSG00000105974	1.05822	0.761431	6.7292	0.0094847	0.0190341	CAV1	caveolin 1	857	7	protein_coding
ENSG00000111799	1.85291	1.43746	6.56294	0.0104124	0.0206632	COL12A1	collagen type XII alpha 1 chain	1303	6	protein_coding
ENSG00000249992	1.00058	2.1385	6.11592	0.013397	0.0259508	TMEM158	transmembrane protein 158	25907	3	protein_coding
ENSG00000231412	1.33667	1.40471	5.89459	0.0151874	0.0290615		novel transcript		19	lincRNA
ENSG00000011465	2.55942	0.333428	5.86866	0.0154128	0.029438	DCN	decorin	1634	12	protein_coding
ENSG00000187498	1.87856	1.67418	5.8518	0.0155611	0.0296843	COL4A1	collagen type IV alpha 1 chain	1282	13	protein_coding
ENSG00000104332	2.69652	0.242744	5.79726	0.0160512	0.0305373	SFRP1	secreted frizzled related protein 1	6422	8	protein_coding
ENSG00000164692	2.34136	3.66429	5.74105	0.0165729	0.0314063	COL1A2	collagen type I alpha 2 chain	1278	7	protein_coding
ENSG00000140538	2.00458	1.20246	5.61569	0.0178004	0.0334889	NTRK3	neurotrophic receptor tyrosine kinase 3	4916	15	protein_coding
ENSG00000041982	1.747	0.799605	5.24624	0.0219943	0.0404243	TNC	tenascin C	3371	9	protein_coding
ENSG00000072682	1.06969	0.507123	5.19993	0.0225877	0.0413971	P4HA2	prolyl 4-hydroxylase subunit alpha 2	8974	5	protein_coding
ENSG00000113739	2.0338	0.752669	5.18208	0.022821	0.0417624	STC2	stanniocalcin 2	8614	5	protein_coding
ENSG00000230257	1.1445	0.92525	5.02571	0.0249737	0.0452978	NFE4	nuclear factor, erythroid 4	58160	7	protein_coding
ENSG00000108691	1.00837	1.93076	4.96183	0.0259128	0.0468288	CCL2	C-C motif chemokine ligand 2	6347	17	protein_coding
