# Supplementary material for: Epitranscriptome analysis of NAD-capped RNA by spike-in-based normalization and prediction of chronological age
Source: iScience. 2023 Nov 22;26(12):108558. doi: 10.1016/j.isci.2023.108558 (PMC10716591; doi:10.1016/j.isci.2023.108558)
Supplement: Table S4. Lists of newly-identified NAD-RNAs in PBMCs of old adults (n = 695), related to Figure 4 [file mmc5.xlsx]

## Sheet: Sheet1
Table S4. Lists of newly-identified NAD-RNAs in PBMCs of old adults (n=695), related to Figure 4
GeneID	logFC	logCPM	LR	PValue	FDR	symbol	gene_name	entrezgene_id	chromosome	gene_biotype
ENSG00000013275	2.46965	7.20862	982.067	1.41979e-215	1.92268e-211	PSMC4	proteasome 26S subunit, ATPase 4	5704	19	protein_coding
ENSG00000113387	2.93642	9.24645	905.907	5.10249e-199	3.4549e-195	SUB1	SUB1 regulator of transcription	10923	5	protein_coding
ENSG00000104853	2.34295	7.55771	845.638	6.45536e-186	2.91395e-182	CLPTM1	CLPTM1 regulator of GABA type A receptor forward trafficking	1209	19	protein_coding
ENSG00000167635	2.89668	7.39816	774.614	1.78428e-170	6.04069e-167	ZNF146	zinc finger protein 146	7705	19	protein_coding
ENSG00000143110	3.24081	8.70377	762.065	9.55276e-168	2.58727e-164	C1orf162	chromosome 1 open reading frame 162	128346	1	protein_coding
ENSG00000087302	2.38246	7.37741	758.442	5.85954e-167	1.3225e-163	RTRAF	RNA transcription, translation and transport factor	51637	14	protein_coding
ENSG00000105185	2.31856	5.86307	728.916	1.54129e-160	2.98174e-157	PDCD5	programmed cell death 5	9141	19	protein_coding
ENSG00000050130	2.55878	6.38347	689.06	7.15687e-152	1.21148e-148	JKAMP	JNK1/MAPK8 associated membrane protein	51528	14	protein_coding
ENSG00000173915	2.38207	6.57263	680.272	5.83182e-150	8.77495e-147	ATP5MK	ATP synthase membrane subunit k	84833	10	protein_coding
ENSG00000116030	1.86615	6.86201	637.342	1.26483e-140	1.71283e-137	SUMO1	small ubiquitin like modifier 1	7341	2	protein_coding
ENSG00000124562	1.91471	6.56378	630.387	4.11696e-139	5.06835e-136	SNRPC	small nuclear ribonucleoprotein polypeptide C	6631	6	protein_coding
ENSG00000119929	1.98521	5.9349	628.204	1.22896e-138	1.38688e-135	CUTC	cutC copper transporter	51076	10	protein_coding
ENSG00000235082	2.22209	5.10398	626.504	2.8786e-138	2.99862e-135	SUMO1P3	SUMO1 pseudogene 3		1	processed_pseudogene
ENSG00000185088	2.46311	6.6878	624.429	8.13821e-138	7.87197e-135	RPS27L	ribosomal protein S27 like	51065	15	protein_coding
ENSG00000218739	2.04899	6.17076	614.732	1.04614e-135	9.44453e-133	CEBPZOS	CEBPZ opposite strand	100505876	2	protein_coding
ENSG00000104613	1.6766	6.86036	599.126	2.59316e-132	2.19479e-129	INTS10	integrator complex subunit 10	55174	8	protein_coding
ENSG00000176261	2.00097	5.24168	598.329	3.86572e-132	3.07938e-129	ZBTB8OS	zinc finger and BTB domain containing 8 opposite strand	339487	1	protein_coding
ENSG00000237350	2.11545	6.78786	597.762	5.13615e-132	3.8641e-129	CDC42P6	cell division cycle 42 pseudogene 6		4	processed_pseudogene
ENSG00000078668	2.36125	7.49457	595.671	1.46365e-131	1.04319e-128	VDAC3	voltage dependent anion channel 3	7419	8	protein_coding
ENSG00000181061	2.10471	5.62179	581.669	1.62593e-128	1.10092e-125	HIGD1A	HIG1 hypoxia inducible domain family member 1A	25994	3	protein_coding
ENSG00000169019	2.14339	5.63847	580.761	2.56147e-128	1.65178e-125	COMMD8	COMM domain containing 8	54951	4	protein_coding
ENSG00000105879	2.11406	6.88366	557.996	2.29337e-123	1.41167e-120	CBLL1	Cbl proto-oncogene like 1	79872	7	protein_coding
ENSG00000213585	1.90713	6.65827	531.3	1.47307e-117	8.6732e-115	VDAC1	voltage dependent anion channel 1	7416	5	protein_coding
ENSG00000146223	1.70811	7.13265	530.158	2.60936e-117	1.47233e-114	RPL7L1	ribosomal protein L7 like 1	285855	6	protein_coding
ENSG00000083099	1.87713	5.37317	529.166	4.28937e-117	2.32347e-114	LYRM2	LYR motif containing 2	57226	6	protein_coding
ENSG00000210196	4.14576	9.12947	511.185	3.50317e-113	1.82461e-110	MT-TP	mitochondrially encoded tRNA-Pro (CCN)		MT	Mt_tRNA
ENSG00000205581	1.412	8.05201	502.969	2.14779e-111	1.07723e-108	HMGN1	high mobility group nucleosome binding domain 1	3150	21	protein_coding
ENSG00000111481	1.83601	7.56722	498.098	2.46476e-110	1.19206e-107	COPZ1	COPI coat complex subunit zeta 1	22818	12	protein_coding
ENSG00000206573	2.18028	5.16951	488.882	2.49495e-108	1.16506e-105	THUMPD3-AS1	THUMPD3 antisense RNA 1	440944	3	antisense
ENSG00000014641	1.90059	7.05441	484.013	2.8604e-107	1.29119e-104	MDH1	malate dehydrogenase 1	4190	2	protein_coding
ENSG00000172172	2.30026	5.15801	480.222	1.91134e-106	8.34949e-104	MRPL13	mitochondrial ribosomal protein L13	28998	8	protein_coding
ENSG00000061794	1.81632	6.07282	478.261	5.10584e-106	2.16073e-103	MRPS35	mitochondrial ribosomal protein S35	60488	12	protein_coding
ENSG00000151092	1.61869	5.96174	477.2	8.69098e-106	3.56646e-103	NGLY1	N-glycanase 1	55768	3	protein_coding
ENSG00000114902	1.55443	6.73455	474.73	2.99496e-105	1.19287e-102	SPCS1	signal peptidase complex subunit 1	28972	3	protein_coding
ENSG00000210077	6.62347	7.36236	463.246	9.45288e-103	3.65745e-100	MT-TV	mitochondrially encoded tRNA-Val (GUN)		MT	Mt_tRNA
ENSG00000273841	1.85864	5.61132	459.525	6.09807e-102	2.29389e-99	TAF9	TATA-box binding protein associated factor 9	6880	5	protein_coding
ENSG00000143933	2.35512	9.99609	459.223	7.09491e-102	2.59674e-99	CALM2	calmodulin 2	805	2	protein_coding
ENSG00000129055	2.33628	6.3108	458.859	8.51405e-102	3.03414e-99	ANAPC13	anaphase promoting complex subunit 13	25847	3	protein_coding
ENSG00000128708	1.68472	5.83676	458.711	9.16892e-102	3.18373e-99	HAT1	histone acetyltransferase 1	8520	2	protein_coding
ENSG00000150459	1.51914	7.58597	457.508	1.67611e-101	5.67448e-99	SAP18	Sin3A associated protein 18	10284	13	protein_coding
ENSG00000169714	1.37047	9.68245	456.331	3.02182e-101	9.98086e-99	CNBP	CCHC-type zinc finger nucleic acid binding protein	7555	3	protein_coding
ENSG00000122033	1.85293	5.47449	449.908	7.55282e-100	2.43525e-97	MTIF3	mitochondrial translational initiation factor 3	219402	13	protein_coding
ENSG00000111142	1.71904	6.84747	448.22	1.7599e-99	5.54245e-97	METAP2	methionyl aminopeptidase 2	10988	12	protein_coding
ENSG00000210049	7.88464	7.42047	447.428	2.61672e-99	8.05354e-97	MT-TF	mitochondrially encoded tRNA-Phe (UUU/C)		MT	Mt_tRNA
ENSG00000204227	1.28755	6.3573	433.516	2.79087e-96	8.39866e-94	RING1	ring finger protein 1	6015	6	protein_coding
ENSG00000177879	1.73321	6.60918	430.921	1.02422e-95	3.01522e-93	AP3S1	adaptor related protein complex 3 subunit sigma 1	1176	5	protein_coding
ENSG00000088247	1.40653	7.50587	430.729	1.12803e-95	3.25017e-93	KHSRP	KH-type splicing regulatory protein	8570	19	protein_coding
ENSG00000081870	1.7021	5.08858	429.809	1.78873e-95	5.04645e-93	HSPB11	heat shock protein family B (small) member 11	51668	1	protein_coding
ENSG00000136888	1.53086	7.85337	426.738	8.33381e-95	2.30319e-92	ATP6V1G1	ATPase H+ transporting V1 subunit G1	9550	9	protein_coding
ENSG00000170310	2.07446	5.5707	426.269	1.05432e-94	2.85553e-92	STX8	syntaxin 8	9482	17	protein_coding
ENSG00000118418	1.60827	6.06561	426.167	1.10932e-94	2.94556e-92	HMGN3	high mobility group nucleosomal binding domain 3	9324	6	protein_coding
ENSG00000198721	1.96213	4.88563	410.012	3.64437e-91	9.49079e-89	ECI2	enoyl-CoA delta isomerase 2	10455	6	protein_coding
ENSG00000085231	2.40281	4.17022	409.446	4.83958e-91	1.23656e-88	AK6	adenylate kinase 6	102157402	5	protein_coding
ENSG00000211459	5.20064	16.0823	402.245	1.78754e-89	4.48274e-87	MT-RNR1	mitochondrially encoded 12S rRNA		MT	Mt_rRNA
ENSG00000196511	2.05138	5.10905	401.619	2.44682e-89	6.02452e-87	TPK1	thiamin pyrophosphokinase 1	27010	7	protein_coding
ENSG00000163634	1.60994	5.77006	398.346	1.26192e-88	3.0516e-86	THOC7	THO complex subunit 7	80145	3	protein_coding
ENSG00000147604	2.27988	9.05003	397.664	1.77643e-88	4.22041e-86	RPL7	ribosomal protein L7	6129	8	protein_coding
ENSG00000137970	2.41923	10.6563	395.331	5.71821e-88	1.3351e-85	RPL7P9	ribosomal protein L7 pseudogene 9		1	processed_pseudogene
ENSG00000185862	2.5716	9.23631	391.996	3.04338e-87	6.98532e-85	EVI2B	ecotropic viral integration site 2B	2124	17	protein_coding
ENSG00000146007	1.85513	7.725	391.807	3.34574e-87	7.45495e-85	ZMAT2	zinc finger matrin-type 2	153527	5	protein_coding
ENSG00000109534	1.67099	4.53558	391.8	3.35808e-87	7.45495e-85	GAR1	GAR1 ribonucleoprotein	54433	4	protein_coding
ENSG00000105698	1.23108	8.216	389.66	9.81551e-87	2.1439e-84	USF2	upstream transcription factor 2, c-fos interacting	7392	19	protein_coding
ENSG00000214485	2.50185	9.83061	389.61	1.00651e-86	2.16352e-84	RPL7P1	ribosomal protein L7 pseudogene 1		5	processed_pseudogene
ENSG00000155959	1.78978	5.59074	382.762	3.11643e-85	6.59416e-83	VBP1	VHL binding protein 1	7411	X	protein_coding
ENSG00000105329	1.76121	9.51739	380.089	1.18993e-84	2.47908e-82	TGFB1	transforming growth factor beta 1	7040	19	protein_coding
ENSG00000158019	1.47787	5.29336	378.515	2.61972e-84	5.37519e-82	BABAM2	BRISC and BRCA1 A complex member 2	9577	2	protein_coding
ENSG00000111845	2.22139	4.3617	377.86	3.63785e-84	7.35281e-82	PAK1IP1	PAK1 interacting protein 1	55003	6	protein_coding
ENSG00000101052	1.81459	5.31798	375.783	1.03041e-83	2.05202e-81	IFT52	intraflagellar transport 52	51098	20	protein_coding
ENSG00000143727	1.45026	7.07641	373.373	3.44941e-83	6.67313e-81	ACP1	acid phosphatase 1	52	2	protein_coding
ENSG00000147687	2.09826	4.72603	368.688	3.61248e-82	6.89018e-80	TATDN1	TatD DNase domain containing 1	83940	8	protein_coding
ENSG00000133321	1.7562	7.53848	364.208	3.41517e-81	6.42337e-79	PLAAT4	phospholipase A and acyltransferase 4	5920	11	protein_coding
ENSG00000155329	1.9137	4.75305	351.561	1.93704e-78	3.54478e-76	ZCCHC10	zinc finger CCHC-type containing 10	54819	5	protein_coding
ENSG00000113732	1.60726	8.08963	349.256	6.15342e-78	1.11106e-75	ATP6V0E1	ATPase H+ transporting V0 subunit e1	8992	5	protein_coding
ENSG00000210194	4.45345	4.55711	347.926	1.19897e-77	2.13637e-75	MT-TE	mitochondrially encoded tRNA-Glu (GAA/G)		MT	Mt_tRNA
ENSG00000127483	1.09245	8.29255	347.323	1.62258e-77	2.85364e-75	HP1BP3	heterochromatin protein 1 binding protein 3	50809	1	protein_coding
ENSG00000011007	1.62259	6.14257	346.068	3.04435e-77	5.28545e-75	ELOA	elongin A	6924	1	protein_coding
ENSG00000131100	1.23508	6.75614	343.553	1.07411e-76	1.84121e-74	ATP6V1E1	ATPase H+ transporting V1 subunit E1	529	22	protein_coding
ENSG00000078808	1.16489	7.81061	336.025	4.68388e-75	7.92865e-73	SDF4	stromal cell derived factor 4	51150	1	protein_coding
ENSG00000151348	1.40924	6.00752	334.576	9.68548e-75	1.61927e-72	EXT2	exostosin glycosyltransferase 2	2132	11	protein_coding
ENSG00000108107	1.67002	10.8059	332.373	2.92338e-74	4.82785e-72	RPL28	ribosomal protein L28	6158	19	protein_coding
ENSG00000093144	1.78312	6.498	332.32	3.00216e-74	4.89822e-72	ECHDC1	ethylmalonyl-CoA decarboxylase 1	55862	6	protein_coding
ENSG00000065518	1.32991	6.17983	331.018	5.76748e-74	9.29799e-72	NDUFB4	NADH:ubiquinone oxidoreductase subunit B4	4710	3	protein_coding
ENSG00000244398	2.02444	9.90812	328.955	1.62301e-73	2.58574e-71	RPL36AP37	ribosomal protein L36a pseudogene 37		11	processed_pseudogene
ENSG00000027075	1.58074	8.57174	327.749	2.97252e-73	4.68068e-71	PRKCH	protein kinase C eta	5583	14	protein_coding
ENSG00000269893	2.28038	6.61737	326.557	5.40473e-73	8.41273e-71	SNHG8	small nucleolar RNA host gene 8		4	lincRNA
ENSG00000114021	1.46263	4.98778	322.604	3.92455e-72	6.03935e-70	NIT2	nitrilase family member 2	56954	3	protein_coding
ENSG00000243317	2.07159	7.07959	321.814	5.8303e-72	8.87123e-70	STMP1	short transmembrane mitochondrial protein 1	647087	7	protein_coding
ENSG00000253954	1.59927	5.04846	318.168	3.62957e-71	5.40128e-69	HMGN1P38	high mobility group nucleosome binding domain 1 pseudogene 38		15	processed_pseudogene
ENSG00000160563	1.70402	4.46302	317.667	4.66784e-71	6.87085e-69	MED27	mediator complex subunit 27	9442	9	protein_coding
ENSG00000236287	1.53947	6.54349	316.979	6.58952e-71	9.59519e-69	ZBED5	zinc finger BED-type containing 5	58486	11	protein_coding
ENSG00000177556	1.80297	4.79307	314.028	2.89613e-70	4.17228e-68	ATOX1	antioxidant 1 copper chaperone	475	5	protein_coding
ENSG00000140350	1.3288	8.15302	310.287	1.89074e-69	2.69519e-67	ANP32A	acidic nuclear phosphoprotein 32 family member A	8125	15	protein_coding
ENSG00000209082	4.75494	5.54588	308.549	4.52166e-69	6.31262e-67	MT-TL1	mitochondrially encoded tRNA-Leu (UUA/G) 1		MT	Mt_tRNA
ENSG00000270647	1.09267	8.16432	307.282	8.53698e-69	1.17967e-66	TAF15	TATA-box binding protein associated factor 15	8148	17	protein_coding
ENSG00000241468	1.49075	5.69998	306.021	1.60676e-68	2.19786e-66	ATP5MF	ATP synthase membrane subunit f	9551	7	protein_coding
ENSG00000136521	1.65636	6.2427	303.71	5.12179e-68	6.93593e-66	NDUFB5	NADH:ubiquinone oxidoreductase subunit B5	4711	3	protein_coding
ENSG00000155729	1.35999	5.4515	303.338	6.17254e-68	8.27609e-66	KCTD18	potassium channel tetramerization domain containing 18	130535	2	protein_coding
ENSG00000167699	1.23077	6.72836	303.269	6.39089e-68	8.48484e-66	GLOD4	glyoxalase domain containing 4	51031	17	protein_coding
ENSG00000131779	1.44715	5.01714	303.063	7.08548e-68	9.31568e-66	PEX11B	peroxisomal biogenesis factor 11 beta	8799	1	protein_coding
ENSG00000140395	1.44467	5.54065	302.516	9.32306e-68	1.21397e-65	SKIC8	SKI8 subunit of superkiller complex	80349	15	protein_coding
ENSG00000110848	3.16328	9.03048	302.384	9.96382e-68	1.28505e-65	CD69	CD69 molecule	969	12	protein_coding
ENSG00000167004	1.12461	8.23074	302.321	1.02816e-67	1.31352e-65	PDIA3	protein disulfide isomerase family A member 3	2923	15	protein_coding
ENSG00000160714	1.00251	6.78263	301.7	1.40421e-67	1.77717e-65	UBE2Q1	ubiquitin conjugating enzyme E2 Q1	55585	1	protein_coding
ENSG00000023697	1.71946	5.0651	299.963	3.35691e-67	4.20919e-65	DERA	deoxyribose-phosphate aldolase	51071	12	protein_coding
ENSG00000164305	1.72988	6.00646	298.458	7.14153e-67	8.87253e-65	CASP3	caspase 3	836	4	protein_coding
ENSG00000241553	1.42373	7.88082	293.197	9.99704e-66	1.23073e-63	ARPC4	actin related protein 2/3 complex subunit 4	10093	3	protein_coding
ENSG00000175550	1.09854	7.14277	292.774	1.23618e-65	1.50814e-63	DRAP1	DR1 associated protein 1	10589	11	protein_coding
ENSG00000171202	1.81379	4.56141	292.374	1.51088e-65	1.82681e-63	TMEM126A	transmembrane protein 126A	84233	11	protein_coding
ENSG00000122873	2.56256	3.88929	291.436	2.41911e-65	2.89908e-63	CISD1	CDGSH iron sulfur domain 1	55847	10	protein_coding
ENSG00000154723	1.84225	5.84519	290.275	4.33072e-65	5.14444e-63	ATP5PF	ATP synthase peripheral stalk subunit F6	522	21	protein_coding
ENSG00000167554	5.06755	2.97991	288.818	8.99819e-65	1.0596e-62	ZNF610	zinc finger protein 610	162963	19	protein_coding
ENSG00000113068	1.41793	5.92779	286.773	2.51003e-64	2.93025e-62	PFDN1	prefoldin subunit 1	5201	5	protein_coding
ENSG00000198695	2.37952	11.8146	284.014	1.00218e-63	1.15012e-61	MT-ND6	mitochondrially encoded NADH:ubiquinone oxidoreductase core subunit 6	4541	MT	protein_coding
ENSG00000131171	1.26076	8.20201	283.447	1.33187e-63	1.51564e-61	SH3BGRL	SH3 domain binding glutamate rich protein like	6451	X	protein_coding
ENSG00000151093	2.08514	3.84471	282.076	2.65008e-63	2.9659e-61	OXSM	3-oxoacyl-ACP synthase, mitochondrial	54995	3	protein_coding
ENSG00000134453	1.03027	6.77045	281.321	3.87002e-63	4.29572e-61	RBM17	RNA binding motif protein 17	84991	10	protein_coding
ENSG00000173486	1.37866	5.60342	278.981	1.25191e-62	1.37833e-60	FKBP2	FKBP prolyl isomerase 2	2286	11	protein_coding
ENSG00000198727	3.41201	14.0545	278.96	1.26549e-62	1.38204e-60	MT-CYB	mitochondrially encoded cytochrome b	4519	MT	protein_coding
ENSG00000096746	1.03939	7.89441	278.312	1.75194e-62	1.89798e-60	HNRNPH3	heterogeneous nuclear ribonucleoprotein H3	3189	10	protein_coding
ENSG00000075188	1.91832	4.31881	274.427	1.23072e-61	1.31232e-59	NUP37	nucleoporin 37	79023	12	protein_coding
ENSG00000065154	1.70745	6.46604	272.623	3.04282e-61	3.19426e-59	OAT	ornithine aminotransferase	4942	10	protein_coding
ENSG00000037241	2.05391	3.89678	270.363	9.45899e-61	9.85335e-59	RPL26L1	ribosomal protein L26 like 1	51121	5	protein_coding
ENSG00000113369	1.68537	9.08719	268.532	2.37112e-60	2.45113e-58	ARRDC3	arrestin domain containing 3	57561	5	protein_coding
ENSG00000171497	1.52485	4.90036	268.222	2.77005e-60	2.84182e-58	PPID	peptidylprolyl isomerase D	5481	4	protein_coding
ENSG00000151657	1.67534	4.34007	268.038	3.0368e-60	3.09206e-58	KIN	Kin17 DNA and RNA binding protein	22944	10	protein_coding
ENSG00000163812	1.09939	6.37131	266.908	5.35493e-60	5.41167e-58	ZDHHC3	zinc finger DHHC-type palmitoyltransferase 3	51304	3	protein_coding
ENSG00000176209	1.65419	4.84723	266.779	5.71437e-60	5.73215e-58	SMIM19	small integral membrane protein 19	114926	8	protein_coding
ENSG00000159692	1.04722	7.6075	265.585	1.04012e-59	1.03569e-57	CTBP1	C-terminal binding protein 1	1487	4	protein_coding
ENSG00000172799	2.49949	3.16973	264.245	2.03859e-59	2.01508e-57	ZBTB8OSP2	zinc finger and BTB domain containing 8 opposite strand pseudogene 2		2	processed_pseudogene
ENSG00000109390	1.48855	4.56895	263.521	2.93095e-59	2.85546e-57	NDUFC1	NADH:ubiquinone oxidoreductase subunit C1	4717	4	protein_coding
ENSG00000166170	1.36106	6.2646	261.543	7.91067e-59	7.65188e-57	BAG5	BAG cochaperone 5	9529	14	protein_coding
ENSG00000081154	1.06985	7.62607	261.203	9.38139e-59	9.01013e-57	PCNP	PEST proteolytic signal containing nuclear protein	57092	3	protein_coding
ENSG00000163170	2.29125	3.63326	259.66	2.03517e-58	1.94086e-56	BOLA3	bolA family member 3	388962	2	protein_coding
ENSG00000065548	1.18964	6.7576	259.517	2.1872e-58	2.07126e-56	ZC3H15	zinc finger CCCH-type containing 15	55854	2	protein_coding
ENSG00000005486	1.36781	6.51613	259.276	2.46751e-58	2.32049e-56	RHBDD2	rhomboid domain containing 2	57414	7	protein_coding
ENSG00000109919	1.17104	5.47513	257.389	6.36323e-58	5.94281e-56	MTCH2	mitochondrial carrier 2	23788	11	protein_coding
ENSG00000118518	1.17407	5.78086	255.408	1.72007e-57	1.59543e-55	RNF146	ring finger protein 146	81847	6	protein_coding
ENSG00000124596	1.25895	5.14059	255.102	2.00577e-57	1.84777e-55	OARD1	O-acyl-ADP-ribose deacylase 1	221443	6	protein_coding
ENSG00000257815	2.43664	2.94343	254.919	2.19781e-57	2.01099e-55	PRANCR	progenitor renewal associated non-coding RNA	101928062	12	antisense
ENSG00000162385	1.15589	5.61624	252.788	6.40783e-57	5.74667e-55	MAGOH	mago homolog, exon junction complex subunit	4116	1	protein_coding
ENSG00000073905	1.83068	2.80681	251.121	1.47911e-56	1.31777e-54	VDAC1P1	voltage dependent anion channel 1 pseudogene 1		X	processed_pseudogene
ENSG00000164919	1.25962	6.95804	249.625	3.13533e-56	2.77507e-54	COX6C	cytochrome c oxidase subunit 6C	1345	8	protein_coding
ENSG00000126261	1.09278	6.97892	247.748	8.04423e-56	7.02806e-54	UBA2	ubiquitin like modifier activating enzyme 2	10054	19	protein_coding
ENSG00000104412	1.68443	4.41098	246.79	1.30128e-55	1.12961e-53	EMC2	ER membrane protein complex subunit 2	9694	8	protein_coding
ENSG00000134333	1.12297	8.08123	245.176	2.92521e-55	2.52313e-53	LDHA	lactate dehydrogenase A	3939	11	protein_coding
ENSG00000136159	2.02198	4.13178	245.132	2.99108e-55	2.56362e-53	NUDT15	nudix hydrolase 15	55270	13	protein_coding
ENSG00000107937	1.22461	5.84127	244.104	5.01126e-55	4.21506e-53	GTPBP4	GTP binding protein 4	23560	10	protein_coding
ENSG00000113558	1.08576	7.65103	243.89	5.5774e-55	4.66229e-53	SKP1	S-phase kinase associated protein 1	6500	5	protein_coding
ENSG00000235734	1.78028	4.01651	242.45	1.14974e-54	9.49377e-53	HMGN1P36	high mobility group nucleosome binding domain 1 pseudogene 36		2	processed_pseudogene
ENSG00000180867	1.16273	5.57375	241.302	2.04509e-54	1.67846e-52	PDIA3P1	protein disulfide isomerase family A member 3 pseudogene 1		1	transcribed_processed_pseudogene
ENSG00000198888	3.45325	13.8625	239.849	4.24363e-54	3.46188e-52	MT-ND1	mitochondrially encoded NADH:ubiquinone oxidoreductase core subunit 1	4535	MT	protein_coding
ENSG00000170142	1.22334	5.89488	239.629	4.73767e-54	3.8189e-52	UBE2E1	ubiquitin conjugating enzyme E2 E1	7324	3	protein_coding
ENSG00000229097	2.29999	4.34386	236.948	1.82019e-53	1.43308e-51	CALM2P2	calmodulin 2 pseudogene 2		10	processed_pseudogene
ENSG00000101079	1.19518	6.0691	233.761	9.01986e-53	6.94016e-51	NDRG3	NDRG family member 3	57446	20	protein_coding
ENSG00000182054	1.25065	7.14017	233.3	1.13688e-52	8.69808e-51	IDH2	isocitrate dehydrogenase (NADP(+)) 2	3418	15	protein_coding
ENSG00000151611	1.82652	3.85593	231.562	2.72149e-52	2.0589e-50	MMAA	metabolism of cobalamin associated A	166785	4	protein_coding
ENSG00000258733	2.29628	3.46647	231.143	3.35801e-52	2.52634e-50	LINC02328	long intergenic non-protein coding RNA 2328		14	lincRNA
ENSG00000138382	1.69016	4.70141	230.609	4.39154e-52	3.28565e-50	METTL5	methyltransferase 5, N6-adenosine	29081	2	protein_coding
ENSG00000102898	1.19272	6.04309	230.465	4.72008e-52	3.51205e-50	NUTF2	nuclear transport factor 2	10204	16	protein_coding
ENSG00000267809	1.45587	4.34659	228.582	1.2149e-51	8.94137e-50	NDUFV2P1	NADH:ubiquinone oxidoreductase core subunit V2 pseudogene 1		19	processed_pseudogene
ENSG00000100982	1.17103	6.59529	228.375	1.34833e-51	9.81669e-50	PCIF1	phosphorylated CTD interacting factor 1	63935	20	protein_coding
ENSG00000165632	1.11328	5.83322	228.125	1.52864e-51	1.107e-49	TAF3	TATA-box binding protein associated factor 3	83860	10	protein_coding
ENSG00000101166	1.28661	6.37397	227.937	1.67968e-51	1.2035e-49	PRELID3B	PRELI domain containing 3B	51012	20	protein_coding
ENSG00000154589	2.61612	5.4335	227.714	1.87867e-51	1.339e-49	LY96	lymphocyte antigen 96	23643	8	protein_coding
ENSG00000140598	1.2856	4.8941	225.897	4.67866e-51	3.31719e-49	EFL1	elongation factor like GTPase 1	79631	15	protein_coding
ENSG00000102245	1.91057	5.15752	225.709	5.14359e-51	3.62784e-49	CD40LG	CD40 ligand	959	X	protein_coding
ENSG00000066583	1.61622	4.40018	225.6	5.43188e-51	3.81132e-49	ISOC1	isochorismatase domain containing 1	51015	5	protein_coding
ENSG00000055130	1.01237	6.42954	224.228	1.08185e-50	7.51301e-49	CUL1	cullin 1	8454	7	protein_coding
ENSG00000235162	1.84064	6.72655	222.867	2.14348e-50	1.47345e-48	C12orf75	chromosome 12 open reading frame 75	387882	12	protein_coding
ENSG00000058799	1.61325	5.03065	218.288	2.13722e-49	1.44711e-47	YIPF1	Yip1 domain family member 1	54432	1	protein_coding
ENSG00000136146	1.11238	5.86652	216.781	4.55491e-49	3.05359e-47	MED4	mediator complex subunit 4	29079	13	protein_coding
ENSG00000150681	3.45544	8.94719	216.168	6.19823e-49	4.11453e-47	RGS18	regulator of G protein signaling 18	64407	1	protein_coding
ENSG00000105171	1.25989	5.68848	213.949	1.88984e-48	1.24234e-46	POP4	POP4 homolog, ribonuclease P/MRP subunit	10775	19	protein_coding
ENSG00000227081	1.55228	10.7143	213.776	2.06071e-48	1.34812e-46		ribosomal protein S27 (RPS27) pseudogene		12	processed_pseudogene
ENSG00000158290	1.19079	6.54666	211.501	6.46316e-48	4.18775e-46	CUL4B	cullin 4B	8450	X	protein_coding
ENSG00000163584	1.65303	5.47163	209.854	1.47814e-47	9.44198e-46	RPL22L1	ribosomal protein L22 like 1	200916	3	protein_coding
ENSG00000179091	1.01982	6.62528	206.827	6.76191e-47	4.21981e-45	CYC1	cytochrome c1	1537	8	protein_coding
ENSG00000110063	1.49724	4.7496	206.7	7.21025e-47	4.4585e-45	DCPS	decapping enzyme, scavenger	28960	11	protein_coding
ENSG00000136514	1.95886	4.28161	206.017	1.01583e-46	6.19654e-45	RTP4	receptor transporter protein 4	64108	3	protein_coding
ENSG00000169564	1.04233	8.01401	204.405	2.28394e-46	1.36855e-44	PCBP1	poly(rC) binding protein 1	5093	2	protein_coding
ENSG00000248569	1.71744	3.27197	202.76	5.2186e-46	3.11323e-44		mediator complex subunit 27 (MED27) pseudogene		5	processed_pseudogene
ENSG00000089327	1.14109	8.07371	202.183	6.97257e-46	4.14134e-44	FXYD5	FXYD domain containing ion transport regulator 5	53827	19	protein_coding
ENSG00000104218	1.26457	4.8744	201.64	9.1592e-46	5.41633e-44	CSPP1	centrosome and spindle pole associated protein 1	79848	8	protein_coding
ENSG00000204397	1.36784	6.17115	199.706	2.42074e-45	1.41912e-43	CARD16	caspase recruitment domain family member 16	114769	11	protein_coding
ENSG00000168904	1.52287	4.28533	198.756	3.90295e-45	2.2684e-43	LRRC28	leucine rich repeat containing 28	123355	15	protein_coding
ENSG00000253341	1.12381	6.22118	197.994	5.72338e-45	3.29813e-43	PCBP2P2	poly(rC) binding protein 2 pseudogene 2		8	processed_pseudogene
ENSG00000100554	1.80962	5.33712	197.777	6.38197e-45	3.66206e-43	ATP6V1D	ATPase H+ transporting V1 subunit D	51382	14	protein_coding
ENSG00000111652	1.08398	5.42818	197.625	6.88812e-45	3.93582e-43	COPS7A	COP9 signalosome subunit 7A	50813	12	protein_coding
ENSG00000136560	1.15496	6.14413	196.318	1.3283e-44	7.52631e-43	TANK	TRAF family member associated NFKB activator	10010	2	protein_coding
ENSG00000110108	1.05621	6.97162	195.924	1.6193e-44	9.13688e-43	TMEM109	transmembrane protein 109	79073	11	protein_coding
ENSG00000088035	1.33966	4.19649	195.868	1.66593e-44	9.36099e-43	ALG6	ALG6 alpha-1,3-glucosyltransferase	29929	1	protein_coding
ENSG00000150456	2.56793	2.863	195.659	1.84963e-44	1.03077e-42	EEF1AKMT1	EEF1A lysine methyltransferase 1	221143	13	protein_coding
ENSG00000113734	1.65273	4.20168	194.455	3.3888e-44	1.87311e-42	BNIP1	BCL2 interacting protein 1	662	5	protein_coding
ENSG00000179262	1.22614	6.54309	193.625	5.14172e-44	2.80763e-42	RAD23A	RAD23 homolog A, nucleotide excision repair protein	5886	19	protein_coding
ENSG00000160818	1.32612	5.03001	192.685	8.24794e-44	4.48569e-42	GPATCH4	G-patch domain containing 4 (gene/pseudogene)	54865	1	protein_coding
ENSG00000167674	1.08755	5.71341	190.121	2.99245e-43	1.60809e-41	HDGFL2	HDGF like 2	84717	19	protein_coding
ENSG00000139168	1.39122	5.50107	187.793	9.64039e-43	5.13977e-41	ZCRB1	zinc finger CCHC-type and RNA binding motif containing 1	85437	12	protein_coding
ENSG00000100865	1.1619	4.87538	186.121	2.23393e-42	1.17712e-40	CINP	cyclin dependent kinase 2 interacting protein	51550	14	protein_coding
ENSG00000154582	1.05211	4.85995	186.073	2.28828e-42	1.20108e-40	ELOC	elongin C	6921	8	protein_coding
ENSG00000025156	1.44897	4.97374	186.003	2.3704e-42	1.23938e-40	HSF2	heat shock transcription factor 2	3298	6	protein_coding
ENSG00000112335	1.33768	7.68033	185.678	2.79114e-42	1.45375e-40	SNX3	sorting nexin 3	8724	6	protein_coding
ENSG00000149357	1.15683	7.40305	185.47	3.09874e-42	1.60164e-40	LAMTOR1	late endosomal/lysosomal adaptor, MAPK and MTOR activator 1	55004	11	protein_coding
ENSG00000150787	1.82753	4.44321	185.433	3.15736e-42	1.62574e-40	PTS	6-pyruvoyltetrahydropterin synthase	5805	11	protein_coding
ENSG00000112305	1.26801	4.32605	185.084	3.76323e-42	1.92308e-40	SMAP1	small ArfGAP 1	60682	6	protein_coding
ENSG00000136167	1.10113	11.2005	183.534	8.20057e-42	4.12833e-40	LCP1	lymphocyte cytosolic protein 1	3936	13	protein_coding
ENSG00000197747	1.10108	7.60563	183.491	8.3791e-42	4.20259e-40	S100A10	S100 calcium binding protein A10	6281	1	protein_coding
ENSG00000115540	1.35051	5.35512	183.454	8.53883e-42	4.26689e-40	MOB4	MOB family member 4, phocein	25843	2	protein_coding
ENSG00000197223	1.2833	4.42921	182.781	1.19748e-41	5.91835e-40	C1D	C1D nuclear receptor corepressor	10438	2	protein_coding
ENSG00000125870	1.14737	6.18705	182.303	1.52235e-41	7.46947e-40	SNRPB2	small nuclear ribonucleoprotein polypeptide B2	6629	20	protein_coding
ENSG00000198886	2.31167	13.3839	181.755	2.00576e-41	9.80578e-40	MT-ND4	mitochondrially encoded NADH:ubiquinone oxidoreductase core subunit 4	4538	MT	protein_coding
ENSG00000127080	1.76908	2.8872	180.506	3.75836e-41	1.81124e-39	IPPK	inositol-pentakisphosphate 2-kinase	64768	9	protein_coding
ENSG00000049167	1.61301	3.7262	180.042	4.7456e-41	2.27085e-39	ERCC8	ERCC excision repair 8, CSA ubiquitin ligase complex subunit	1161	5	protein_coding
ENSG00000072849	1.02548	6.08459	179.477	6.30341e-41	3.00566e-39	DERL2	derlin 2	51009	17	protein_coding
ENSG00000163510	1.12249	4.7107	179.379	6.62268e-41	3.14682e-39	CWC22	CWC22 spliceosome associated protein homolog	57703	2	protein_coding
ENSG00000210195	3.63106	2.53756	179.106	7.59489e-41	3.59615e-39	MT-TT	mitochondrially encoded tRNA-Thr (ACN)		MT	Mt_tRNA
ENSG00000109775	1.36859	4.04264	179.037	7.86519e-41	3.71117e-39	UFSP2	UFM1 specific peptidase 2	55325	4	protein_coding
ENSG00000152147	1.58105	3.33453	177.456	1.74103e-40	8.10206e-39	GEMIN6	gem nuclear organelle associated protein 6	79833	2	protein_coding
ENSG00000130332	1.01727	6.08855	177.414	1.77862e-40	8.24867e-39	LSM7	LSM7 homolog, U6 small nuclear RNA and mRNA degradation associated	51690	19	protein_coding
ENSG00000234287	1.6734	8.22779	176.727	2.51199e-40	1.15313e-38		ribosomal protein S27 (RPS27) pseudogene		3	processed_pseudogene
ENSG00000113088	2.65566	7.23973	176.563	2.72829e-40	1.24399e-38	GZMK	granzyme K	3003	5	protein_coding
ENSG00000268355	3.82937	2.7707	175.881	3.84464e-40	1.74127e-38		novel transcript		19	lincRNA
ENSG00000134597	1.07872	5.05272	174.999	5.9886e-40	2.70326e-38	RBMX2	RNA binding motif protein X-linked 2	51634	X	protein_coding
ENSG00000182831	1.11428	6.84049	174.618	7.25616e-40	3.26455e-38	HAPSTR1	HUWE1 associated protein modifying stress responses	29035	16	protein_coding
ENSG00000174173	1.23265	4.88234	174.604	7.30565e-40	3.27593e-38	TRMT10C	tRNA methyltransferase 10C, mitochondrial RNase P subunit	54931	3	protein_coding
ENSG00000088970	1.23283	4.95894	174.405	8.07355e-40	3.60832e-38	KIZ	kizuna centrosomal protein	55857	20	protein_coding
ENSG00000089048	1.45407	5.18308	174.05	9.65159e-40	4.28531e-38	ESF1	ESF1 nucleolar pre-rRNA processing protein homolog	51575	20	protein_coding
ENSG00000269378	1.58124	6.82418	172.855	1.7606e-39	7.71586e-38	ITGB1P1	integrin subunit beta 1 pseudogene 1		19	processed_pseudogene
ENSG00000170515	1.21052	6.70113	172.509	2.09468e-39	9.12094e-38	PA2G4	proliferation-associated 2G4	5036	12	protein_coding
ENSG00000118705	1.06452	7.96987	172.481	2.12504e-39	9.22349e-38	RPN2	ribophorin II	6185	20	protein_coding
ENSG00000150093	1.52511	9.32363	172.372	2.24501e-39	9.71309e-38	ITGB1	integrin subunit beta 1	3688	10	protein_coding
ENSG00000109536	1.22674	5.38793	172.072	2.61056e-39	1.12586e-37	FRG1	FSHD region gene 1	2483	4	protein_coding
ENSG00000104671	1.32138	4.19608	172.037	2.65642e-39	1.14201e-37	DCTN6	dynactin subunit 6	10671	8	protein_coding
ENSG00000108798	1.54543	6.62162	171.129	4.19345e-39	1.79708e-37	ABI3	ABI family member 3	51225	17	protein_coding
ENSG00000176454	1.07584	5.54905	170.966	4.55269e-39	1.94487e-37	LPCAT4	lysophosphatidylcholine acyltransferase 4	254531	15	protein_coding
ENSG00000213856	2.01493	2.70779	170.606	5.45448e-39	2.32278e-37	VDAC1P2	voltage dependent anion channel 1 pseudogene 2		X	processed_pseudogene
ENSG00000156587	1.25357	7.29575	169.43	9.85704e-39	4.17138e-37	UBE2L6	ubiquitin conjugating enzyme E2 L6	9246	11	protein_coding
ENSG00000165512	1.28924	5.29932	167.977	2.04628e-38	8.42271e-37	ZNF22	zinc finger protein 22	7570	10	protein_coding
ENSG00000138363	1.05823	5.80736	166.916	3.49046e-38	1.41521e-36	ATIC	5-aminoimidazole-4-carboxamide ribonucleotide formyltransferase/IMP cyclohydrolase	471	2	protein_coding
ENSG00000136810	1.19376	6.03014	166.803	3.69351e-38	1.49306e-36	TXN	thioredoxin	7295	9	protein_coding
ENSG00000184076	1.03619	5.77898	165.596	6.77699e-38	2.72326e-36	UQCR10	ubiquinol-cytochrome c reductase, complex III subunit X	29796	22	protein_coding
ENSG00000217241	1.22849	3.56638	165.581	6.82871e-38	2.73593e-36	CBX3P9	chromobox 3 pseudogene 9		6	processed_pseudogene
ENSG00000087502	1.18985	4.74039	164.923	9.50865e-38	3.7432e-36	ERGIC2	ERGIC and golgi 2	51290	12	protein_coding
ENSG00000143198	1.08773	5.35512	164.73	1.04799e-37	4.10168e-36	MGST3	microsomal glutathione S-transferase 3	4259	1	protein_coding
ENSG00000213699	1.08639	5.00097	163.691	1.76747e-37	6.83861e-36	SLC35F6	solute carrier family 35 member F6	54978	2	protein_coding
ENSG00000226950	1.34083	5.25829	161.31	5.85367e-37	2.2267e-35	DANCR	differentiation antagonizing non-protein coding RNA	57291	4	processed_transcript
ENSG00000115539	1.24114	4.77947	161.048	6.68014e-37	2.51284e-35	PDCL3	phosducin like 3	79031	2	protein_coding
ENSG00000117691	1.34689	4.42741	160.77	7.68064e-37	2.8812e-35	NENF	neudesin neurotrophic factor	29937	1	protein_coding
ENSG00000173264	1.17763	4.54644	160.484	8.86901e-37	3.30865e-35	GPR137	G protein-coupled receptor 137	56834	11	protein_coding
ENSG00000198612	1.0038	4.87838	160.411	9.19986e-37	3.42265e-35	COPS8	COP9 signalosome subunit 8	10920	2	protein_coding
ENSG00000067365	1.14384	4.22692	160.167	1.0402e-36	3.83826e-35	METTL22	methyltransferase 22, Kin17 lysine	79091	16	protein_coding
ENSG00000102007	1.23411	7.29953	159.575	1.40151e-36	5.14344e-35	PLP2	proteolipid protein 2	5355	X	protein_coding
ENSG00000228532	1.08279	4.54867	158.784	2.08621e-36	7.53371e-35	SUMO2P21	SUMO2 pseudogene 21		X	processed_pseudogene
ENSG00000139679	1.31324	6.28746	158.674	2.20491e-36	7.94121e-35	LPAR6	lysophosphatidic acid receptor 6	10161	13	protein_coding
ENSG00000126653	1.03382	5.39154	157.461	4.05958e-36	1.45052e-34	NSRP1	nuclear speckle splicing regulatory protein 1	84081	17	protein_coding
ENSG00000124172	1.1968	8.084	156.853	5.5128e-36	1.95943e-34	ATP5F1E	ATP synthase F1 subunit epsilon	514	20	protein_coding
ENSG00000171928	1.25537	5.25663	156.098	8.0601e-36	2.84245e-34	TVP23B	trans-golgi network vesicle protein 23 homolog B	51030	17	protein_coding
ENSG00000115268	1.04432	9.83432	153.64	2.77587e-35	9.58951e-34	RPS15	ribosomal protein S15	6209	19	protein_coding
ENSG00000198851	1.1676	9.05232	152.865	4.10051e-35	1.40937e-33	CD3E	CD3 epsilon subunit of T-cell receptor complex	916	11	protein_coding
ENSG00000116489	1.075	8.09832	152.727	4.39432e-35	1.50653e-33	CAPZA1	capping actin protein of muscle Z-line subunit alpha 1	829	1	protein_coding
ENSG00000122694	1.20086	8.15474	152.175	5.80305e-35	1.97947e-33	GLIPR2	GLI pathogenesis related 2	152007	9	protein_coding
ENSG00000173171	1.08506	4.51617	152.018	6.28046e-35	2.13693e-33	MTX1	metaxin 1	4580	1	protein_coding
ENSG00000100814	1.0562	4.87422	151.911	6.62698e-35	2.24919e-33	CCNB1IP1	cyclin B1 interacting protein 1	57820	14	protein_coding
ENSG00000128513	1.34982	4.48103	150.946	1.07674e-34	3.61818e-33	POT1	protection of telomeres 1	25913	7	protein_coding
ENSG00000107020	1.16487	4.25589	150.894	1.10529e-34	3.69651e-33	PLGRKT	plasminogen receptor with a C-terminal lysine	55848	9	protein_coding
ENSG00000116815	1.24146	4.76712	150.894	1.10551e-34	3.69651e-33	CD58	CD58 molecule	965	1	protein_coding
ENSG00000140280	1.16722	4.89544	150.596	1.28461e-34	4.27424e-33	LYSMD2	LysM domain containing 2	256586	15	protein_coding
ENSG00000124279	1.38978	3.42093	150.547	1.31655e-34	4.3591e-33	FASTKD3	FAST kinase domains 3	79072	5	protein_coding
ENSG00000177666	1.0883	7.51854	150.339	1.46176e-34	4.82808e-33	PNPLA2	patatin like phospholipase domain containing 2	57104	11	protein_coding
ENSG00000177954	1.33079	7.90553	149.601	2.11869e-34	6.94704e-33	RPS27	ribosomal protein S27	6232	1	protein_coding
ENSG00000170906	1.03548	5.29106	148.724	3.29559e-34	1.07799e-32	NDUFA3	NADH:ubiquinone oxidoreductase subunit A3	4696	19	protein_coding
ENSG00000064012	1.51257	8.56378	148.296	4.08712e-34	1.33047e-32	CASP8	caspase 8	841	2	protein_coding
ENSG00000103363	1.04721	6.76746	148.218	4.25083e-34	1.38045e-32	ELOB	elongin B	6923	16	protein_coding
ENSG00000132965	1.78399	7.46076	148.027	4.68091e-34	1.51648e-32	ALOX5AP	arachidonate 5-lipoxygenase activating protein	241	13	protein_coding
ENSG00000102265	1.1507	6.59971	147.893	5.00564e-34	1.61781e-32	TIMP1	TIMP metallopeptidase inhibitor 1	7076	X	protein_coding
ENSG00000136874	1.14186	4.56534	146.164	1.19541e-33	3.74727e-32	STX17	syntaxin 17	55014	9	protein_coding
ENSG00000102409	1.16558	5.60983	144.997	2.15052e-33	6.64893e-32	BEX4	brain expressed X-linked 4	56271	X	protein_coding
ENSG00000247774	1.13716	7.80927	144.363	2.95995e-33	9.07602e-32	PCED1B-AS1	PCED1B antisense RNA 1	100233209	12	processed_transcript
ENSG00000134049	1.07554	4.85375	144.361	2.96234e-33	9.07602e-32	IER3IP1	immediate early response 3 interacting protein 1	51124	18	protein_coding
ENSG00000173511	1.20412	4.69182	143.912	3.71311e-33	1.1249e-31	VEGFB	vascular endothelial growth factor B	7423	11	protein_coding
ENSG00000158793	1.05871	4.68503	143.036	5.77299e-33	1.74116e-31	NIT1	nitrilase 1	4817	1	protein_coding
ENSG00000198786	2.06181	13.0316	142.791	6.52863e-33	1.96468e-31	MT-ND5	mitochondrially encoded NADH:ubiquinone oxidoreductase core subunit 5	4540	MT	protein_coding
ENSG00000204604	1.61316	4.96	142.468	7.68456e-33	2.29722e-31	ZNF468	zinc finger protein 468	90333	19	protein_coding
ENSG00000233762	1.40266	5.96351	141.763	1.096e-32	3.24771e-31	RPS15P4	ribosomal protein S15 pseudogene 4		2	processed_pseudogene
ENSG00000115839	1.05101	5.65273	141.486	1.25993e-32	3.72533e-31	RAB3GAP1	RAB3 GTPase activating protein catalytic subunit 1	22930	2	protein_coding
ENSG00000119899	1.09884	4.38946	140.076	2.56182e-32	7.47675e-31	SLC17A5	solute carrier family 17 member 5	26503	6	protein_coding
ENSG00000165476	1.35352	5.46669	139.787	2.96381e-32	8.63139e-31	REEP3	receptor accessory protein 3	221035	10	protein_coding
ENSG00000177197	1.35486	3.01997	139.084	4.22212e-32	1.22171e-30	PCNPP5	PEST containing nuclear protein pseudogene 5		13	processed_pseudogene
ENSG00000125534	1.95108	7.12427	138.187	6.63129e-32	1.88262e-30	PPDPF	pancreatic progenitor cell differentiation and proliferation factor	79144	20	protein_coding
ENSG00000105676	1.06657	5.12821	138.023	7.2021e-32	2.03613e-30	ARMC6	armadillo repeat containing 6	93436	19	protein_coding
ENSG00000125482	1.11547	5.03469	137.338	1.01719e-31	2.84017e-30	TTF1	transcription termination factor 1	7270	9	protein_coding
ENSG00000203950	1.19071	3.57817	136.43	1.60671e-31	4.42238e-30	RTL8A	retrotransposon Gag like 8A	26071	X	protein_coding
ENSG00000235238	1.02692	3.71692	135.9	2.09807e-31	5.6938e-30	SUMO2P1	SUMO2 pseudogene 1		6	processed_pseudogene
ENSG00000159335	1.95064	5.71217	135.539	2.51672e-31	6.81627e-30	PTMS	parathymosin	5763	12	protein_coding
ENSG00000119328	1.14399	3.79398	135.145	3.06898e-31	8.26244e-30	ABITRAM	actin binding transcription modulator	54942	9	protein_coding
ENSG00000185482	1.72285	4.67253	134.794	3.66308e-31	9.82287e-30	STAC3	SH3 and cysteine rich domain 3	246329	12	protein_coding
ENSG00000197498	1.4585	3.59305	133.873	5.82367e-31	1.55244e-29	RPF2	ribosome production factor 2 homolog	84154	6	protein_coding
ENSG00000259436	1.56541	3.77879	133.612	6.6431e-31	1.76049e-29		novel transcript, antisense to POU2F2		19	antisense
ENSG00000270605	1.97461	2.53922	133.584	6.73724e-31	1.78195e-29		novel transcript		1	antisense
ENSG00000132664	1.07332	4.04277	133.225	8.07143e-31	2.12652e-29	POLR3F	RNA polymerase III subunit F	10621	20	protein_coding
ENSG00000104341	1.91566	3.13993	133.145	8.40419e-31	2.20561e-29	LAPTM4B	lysosomal protein transmembrane 4 beta	55353	8	protein_coding
ENSG00000210107	4.40859	3.06673	130.509	3.17152e-30	8.04284e-29	MT-TQ	mitochondrially encoded tRNA-Gln (CAA/G)		MT	Mt_tRNA
ENSG00000115514	1.17569	4.29604	129.678	4.81977e-30	1.1976e-28	TXNDC9	thioredoxin domain containing 9	10190	2	protein_coding
ENSG00000236264	2.19612	1.62885	128.246	9.9139e-30	2.41464e-28	RPL26P30	ribosomal protein L26 pseudogene 30		11	transcribed_processed_pseudogene
ENSG00000013392	1.76535	3.1488	128.145	1.04323e-29	2.53179e-28	RWDD2A	RWD domain containing 2A	112611	6	protein_coding
ENSG00000158869	1.46972	7.82566	127.666	1.32797e-29	3.2113e-28	FCER1G	Fc epsilon receptor Ig	2207	1	protein_coding
ENSG00000210100	3.79937	2.83961	127.628	1.3538e-29	3.26213e-28	MT-TI	mitochondrially encoded tRNA-Ile (AUU/C)		MT	Mt_tRNA
ENSG00000068885	1.3431	3.74123	127.216	1.66624e-29	4.00074e-28	IFT80	intraflagellar transport 80	57560	3	protein_coding
ENSG00000178498	1.32559	5.07037	126.94	1.91437e-29	4.55613e-28	DTX3	deltex E3 ubiquitin ligase 3	196403	12	protein_coding
ENSG00000150045	2.1647	7.06781	126.88	1.97381e-29	4.68115e-28	KLRF1	killer cell lectin like receptor F1	51348	12	protein_coding
ENSG00000011143	1.34115	3.47645	126.071	2.9662e-29	6.94954e-28	MKS1	MKS transition zone complex subunit 1	54903	17	protein_coding
ENSG00000089009	1.12153	9.96342	125.958	3.14003e-29	7.31882e-28	RPL6	ribosomal protein L6	6128	12	protein_coding
ENSG00000210082	2.42401	15.1025	125.624	3.71718e-29	8.59012e-28	MT-RNR2	mitochondrially encoded 16S rRNA		MT	Mt_rRNA
ENSG00000116824	1.00202	7.53506	125.01	5.06408e-29	1.16234e-27	CD2	CD2 molecule	914	1	protein_coding
ENSG00000131042	1.74199	8.41237	124.978	5.14534e-29	1.17693e-27	LILRB2	leukocyte immunoglobulin like receptor B2	10288	19	protein_coding
ENSG00000211694	1.97614	4.06168	123.795	9.34065e-29	2.11524e-27	TRGV10	T cell receptor gamma variable 10 (non-functional)		7	TR_V_gene
ENSG00000134056	1.14599	3.56059	122.935	1.44075e-28	3.24097e-27	MRPS36	mitochondrial ribosomal protein S36	92259	5	protein_coding
ENSG00000212907	2.03023	10.2731	122.721	1.60505e-28	3.59266e-27	MT-ND4L	mitochondrially encoded NADH:ubiquinone oxidoreductase core subunit 4L	4539	MT	protein_coding
ENSG00000126264	1.295	4.85933	122.469	1.82285e-28	4.06672e-27	HCST	hematopoietic cell signal transducer	10870	19	protein_coding
ENSG00000235613	2.92151	1.49324	122	2.30815e-28	5.12409e-27	NSRP1P1	nuclear speckle splicing regulatory protein 1 pseudogene 1		1	processed_pseudogene
ENSG00000157514	1.28837	10.4063	121.739	2.63355e-28	5.8084e-27	TSC22D3	TSC22 domain family member 3	1831	X	protein_coding
ENSG00000120656	1.04276	4.73766	121.678	2.71575e-28	5.97995e-27	TAF12	TATA-box binding protein associated factor 12	6883	1	protein_coding
ENSG00000131931	1.1958	4.17476	121.267	3.34009e-28	7.31902e-27	THAP1	THAP domain containing 1	55145	8	protein_coding
ENSG00000011198	2.18572	6.03669	119.411	8.51263e-28	1.82402e-26	ABHD5	abhydrolase domain containing 5, lysophosphatidic acid acyltransferase	51099	3	protein_coding
ENSG00000107438	1.47478	5.91593	119.01	1.04185e-27	2.22085e-26	PDLIM1	PDZ and LIM domain 1	9124	10	protein_coding
ENSG00000114784	1.62124	6.34689	118.613	1.27301e-27	2.70206e-26	EIF1B	eukaryotic translation initiation factor 1B	10289	3	protein_coding
ENSG00000261612	3.25747	0.983552	118.044	1.69623e-27	3.58912e-26	SUB1P3	SUB1 pseudogene 3		16	processed_pseudogene
ENSG00000152904	1.34453	3.51202	116.777	3.21281e-27	6.67298e-26	GGPS1	geranylgeranyl diphosphate synthase 1	9453	1	protein_coding
ENSG00000064666	1.01321	8.80357	116.628	3.46317e-27	7.14913e-26	CNN2	calponin 2	1265	19	protein_coding
ENSG00000120254	1.53228	2.93626	115.635	5.712e-27	1.1667e-25	MTHFD1L	methylenetetrahydrofolate dehydrogenase (NADP+ dependent) 1 like	25902	6	protein_coding
ENSG00000272779	1.28789	4.11401	115.626	5.73894e-27	1.17043e-25	BMS1P20	BMS1 pseudogene 20		22	unprocessed_pseudogene
ENSG00000122376	1.01231	5.20898	115.383	6.48669e-27	1.32094e-25	SHLD2	shieldin complex subunit 2	54537	10	protein_coding
ENSG00000156384	1.39641	3.11399	115.346	6.61074e-27	1.34271e-25	SFR1	SWI5 dependent homologous recombination repair protein 1	119392	10	protein_coding
ENSG00000136108	1.21635	4.45964	114.882	8.35141e-27	1.68547e-25	CKAP2	cytoskeleton associated protein 2	26586	13	protein_coding
ENSG00000138613	1.12042	4.82531	114.742	8.96228e-27	1.80338e-25	APH1B	aph-1 homolog B, gamma-secretase subunit	83464	15	protein_coding
ENSG00000165168	1.86862	9.68562	113.451	1.7189e-26	3.3932e-25	CYBB	cytochrome b-245 beta chain	1536	X	protein_coding
ENSG00000100802	1.10644	4.14868	110.916	6.17191e-26	1.18722e-24	C14orf93	chromosome 14 open reading frame 93	60686	14	protein_coding
ENSG00000220749	1.82442	2.70794	110.365	8.15203e-26	1.55486e-24	RPL21P28	ribosomal protein L21 pseudogene 28		1	processed_pseudogene
ENSG00000234369	2.14004	1.67374	110.225	8.74576e-26	1.66341e-24	TATDN1P1	TatD DNase domain containing 1 pseudogene 1		10	processed_pseudogene
ENSG00000054116	1.05636	6.03126	109.447	1.29549e-25	2.43998e-24	TRAPPC3	trafficking protein particle complex subunit 3	27095	1	protein_coding
ENSG00000236439	1.5453	3.99201	109.427	1.30836e-25	2.4608e-24		ribosomal protein S27 (metallopanstimulin 1) (RPS27) pseudogene		1	processed_pseudogene
ENSG00000244363	2.37542	1.58437	108.762	1.82945e-25	3.39376e-24	RPL7P23	ribosomal protein L7 pseudogene 23		5	processed_pseudogene
ENSG00000179152	1.08925	3.95794	107.879	2.85707e-25	5.2426e-24	TCAIM	T cell activation inhibitor, mitochondrial	285343	3	protein_coding
ENSG00000184831	1.66054	2.51171	106.841	4.82441e-25	8.75767e-24	APOO	apolipoprotein O	79135	X	protein_coding
ENSG00000165410	1.3081	4.77641	106.657	5.29282e-25	9.55672e-24	CFL2	cofilin 2	1073	14	protein_coding
ENSG00000134539	1.64828	8.62934	106.04	7.22707e-25	1.29456e-23	KLRD1	killer cell lectin like receptor D1	3824	12	protein_coding
ENSG00000266088	2.05099	2.46498	105.965	7.50524e-25	1.33908e-23		novel transcript		17	lincRNA
ENSG00000151287	1.41048	2.80095	105.473	9.62128e-25	1.70986e-23	TEX30	testis expressed 30	93081	13	protein_coding
ENSG00000243199	1.1868	6.8961	105.283	1.05904e-24	1.87962e-23	RPL6P10	ribosomal protein L6 pseudogene 10		4	processed_pseudogene
ENSG00000241685	1.0645	3.49629	103.853	2.17891e-24	3.81719e-23	ARPC1A	actin related protein 2/3 complex subunit 1A	10552	7	protein_coding
ENSG00000163166	1.69836	5.59941	103.349	2.81027e-24	4.89789e-23	IWS1	interacts with SUPT6H, CTD assembly factor 1	55677	2	protein_coding
ENSG00000103187	1.17752	10.0433	103.083	3.21323e-24	5.57866e-23	COTL1	coactosin like F-actin binding protein 1	23406	16	protein_coding
ENSG00000214832	1.28331	2.82904	102.32	4.72378e-24	8.10767e-23	UPF3AP2	UPF3A pseudogene 2		17	transcribed_processed_pseudogene
ENSG00000154079	1.30203	2.9665	102.027	5.47793e-24	9.34283e-23	SDHAF4	succinate dehydrogenase complex assembly factor 4	135154	6	protein_coding
ENSG00000166411	1.03024	4.33691	101.244	8.13229e-24	1.36974e-22	IDH3A	isocitrate dehydrogenase (NAD(+)) 3 catalytic subunit alpha	3419	15	protein_coding
ENSG00000177600	1.06878	10.5657	100.126	1.4299e-23	2.36143e-22	RPLP2	ribosomal protein lateral stalk subunit P2	6181	11	protein_coding
ENSG00000225580	1.29716	2.93521	99.4692	1.99236e-23	3.27434e-22	PA2G4P5	proliferation-associated 2G4 pseudogene 5		6	processed_pseudogene
ENSG00000230383	1.26756	4.5315	99.4318	2.03041e-23	3.32879e-22	RPL6P19	ribosomal protein L6 pseudogene 19		7	processed_pseudogene
ENSG00000229835	1.63688	1.61892	98.8359	2.74317e-23	4.46491e-22	KHSRPP1	KH-type splicing regulatory protein pseudogene 1		9	processed_pseudogene
ENSG00000171522	1.0913	6.66627	98.8079	2.78224e-23	4.52307e-22	PTGER4	prostaglandin E receptor 4	5734	5	protein_coding
ENSG00000198042	1.08962	4.26867	98.737	2.88367e-23	4.67672e-22	MAK16	MAK16 homolog	84549	8	protein_coding
ENSG00000235552	1.04412	9.58649	98.2375	3.71093e-23	5.96834e-22	RPL6P27	ribosomal protein L6 pseudogene 27		18	transcribed_processed_pseudogene
ENSG00000152404	1.19697	6.01595	98.2235	3.73728e-23	6.00358e-22	CWF19L2	CWF19 like cell cycle control factor 2	143884	11	protein_coding
ENSG00000090104	2.56771	5.70295	97.9471	4.29702e-23	6.87828e-22	RGS1	regulator of G protein signaling 1	5996	1	protein_coding
ENSG00000272047	1.13857	3.93184	97.7542	4.73681e-23	7.55547e-22	GTF2H5	general transcription factor IIH subunit 5	404672	6	protein_coding
ENSG00000117143	1.1768	5.03283	97.4312	5.57613e-23	8.8629e-22	UAP1	UDP-N-acetylglucosamine pyrophosphorylase 1	6675	1	protein_coding
ENSG00000188002	1.69094	3.97471	97.3391	5.84146e-23	9.27375e-22	PDCD6P1	PDCD6 pseudogene 1		5	transcribed_unprocessed_pseudogene
ENSG00000127989	1.116	3.81395	96.3724	9.51847e-23	1.49016e-21	MTERF1	mitochondrial transcription termination factor 1	7978	7	protein_coding
ENSG00000215482	2.81534	0.574502	96.3676	9.54142e-23	1.49203e-21	CALM2P3	calmodulin 2 pseudogene 3		13	processed_pseudogene
ENSG00000226478	1.22195	2.91456	95.1736	1.74403e-22	2.67773e-21	UPF3AP1	UPF3A pseudogene 1		17	processed_pseudogene
ENSG00000166228	1.23998	3.25954	95.1554	1.76015e-22	2.69942e-21	PCBD1	pterin-4 alpha-carbinolamine dehydratase 1	5092	10	protein_coding
ENSG00000127666	1.16392	4.79583	94.9455	1.95704e-22	2.99123e-21	TICAM1	TIR domain containing adaptor molecule 1	148022	19	protein_coding
ENSG00000166262	1.52182	2.90748	94.7456	2.16489e-22	3.30146e-21	FAM227B	family with sequence similarity 227 member B	196951	15	protein_coding
ENSG00000248527	1.34512	8.49182	94.6745	2.24413e-22	3.41845e-21	MTATP6P1	MT-ATP6 pseudogene 1		1	unprocessed_pseudogene
ENSG00000070081	1.19134	6.25648	93.8153	3.46384e-22	5.18313e-21	NUCB2	nucleobindin 2	4925	11	protein_coding
ENSG00000171806	1.35431	3.6977	93.3308	4.42462e-22	6.59166e-21	METTL18	methyltransferase like 18	92342	1	protein_coding
ENSG00000168301	1.24386	3.46639	93.2389	4.63491e-22	6.88979e-21	KCTD6	potassium channel tetramerization domain containing 6	200845	3	protein_coding
ENSG00000101546	1.03258	3.60026	92.905	5.48654e-22	8.06718e-21	RBFA	ribosome binding factor A	79863	18	protein_coding
ENSG00000120860	1.01144	4.35	92.2326	7.70644e-22	1.127e-20	WASHC3	WASH complex subunit 3	51019	12	protein_coding
ENSG00000230956	1.37592	3.04949	90.703	1.66944e-21	2.38728e-20	CAPZA1P1	CAPZA1 pseudogene 1		X	processed_pseudogene
ENSG00000143977	1.02982	3.83073	90.5813	1.77529e-21	2.52531e-20	SNRPG	small nuclear ribonucleoprotein polypeptide G	6637	2	protein_coding
ENSG00000135821	1.87767	10.1926	90.2701	2.07773e-21	2.94934e-20	GLUL	glutamate-ammonia ligase	2752	1	protein_coding
ENSG00000167555	1.45893	3.50013	89.7466	2.70696e-21	3.81454e-20	ZNF528	zinc finger protein 528	84436	19	protein_coding
ENSG00000227203	3.70362	3.02529	89.1576	3.64587e-21	5.07947e-20	SUB1P1	SUB1 pseudogene 1		8	processed_pseudogene
ENSG00000196209	1.58835	5.4215	88.616	4.79393e-21	6.63119e-20	SIRPB2	signal regulatory protein beta 2	284759	20	protein_coding
ENSG00000138381	1.09877	5.69093	88.0221	6.47274e-21	8.88084e-20	ASNSD1	asparagine synthetase domain containing 1	54529	2	protein_coding
ENSG00000277511	1.80124	2.14613	87.9584	6.68466e-21	9.16231e-20		novel transcript		17	lincRNA
ENSG00000136161	1.04395	5.72812	87.7692	7.35554e-21	1.00311e-19	RCBTB2	RCC1 and BTB domain containing protein 2	1102	13	protein_coding
ENSG00000139193	1.38262	5.64862	87.4722	8.54714e-21	1.15977e-19	CD27	CD27 molecule	939	12	protein_coding
ENSG00000070831	1.19118	3.27581	87.2714	9.46039e-21	1.27491e-19	CDC42	cell division cycle 42	998	1	protein_coding
ENSG00000152133	1.05152	4.46393	87.1534	1.00422e-20	1.34913e-19	GPATCH11	G-patch domain containing 11	253635	2	protein_coding
ENSG00000211814	2.70938	1.97125	86.029	1.77315e-20	2.33808e-19	TRAV35	T cell receptor alpha variable 35		14	TR_V_pseudogene
ENSG00000250479	1.00809	4.83996	85.3994	2.43791e-20	3.19286e-19	CHCHD10	coiled-coil-helix-coiled-coil-helix domain containing 10	400916	22	protein_coding
ENSG00000155090	1.10288	7.08716	84.477	3.88705e-20	5.01797e-19	KLF10	KLF transcription factor 10	7071	8	protein_coding
ENSG00000272620	4.00307	1.00926	83.8575	5.31757e-20	6.7552e-19	AFAP1-AS1	AFAP1 antisense RNA 1	84740	4	antisense
ENSG00000132436	1.34262	3.33013	81.7386	1.55332e-19	1.91402e-18	FIGNL1	fidgetin like 1	63979	7	protein_coding
ENSG00000230457	1.28508	2.67374	80.9717	2.28978e-19	2.79102e-18	PA2G4P4	proliferation-associated 2G4 pseudogene 4		3	processed_pseudogene
ENSG00000198225	1.04572	3.86956	80.9346	2.33314e-19	2.84132e-18	FKBP1C	FKBP prolyl isomerase family member 1C	642489	6	protein_coding
ENSG00000254887	1.55709	2.1169	80.2183	3.35254e-19	4.03915e-18	POU2F2-AS1	POU2F2 antisense RNA 1		19	processed_transcript
ENSG00000166527	2.05547	4.43025	79.4653	4.90766e-19	5.8349e-18	CLEC4D	C-type lectin domain family 4 member D	338339	12	protein_coding
ENSG00000166523	2.21902	6.39524	79.405	5.05973e-19	6.01043e-18	CLEC4E	C-type lectin domain family 4 member E	26253	12	protein_coding
ENSG00000170545	1.18626	3.34912	78.9336	6.42319e-19	7.57691e-18	SMAGP	small cell adhesion glycoprotein	57228	12	protein_coding
ENSG00000258352	1.08827	3.42887	78.3209	8.75905e-19	1.02431e-17	IFITM3P6	IFITM3P pseudogene 6		12	transcribed_processed_pseudogene
ENSG00000186265	1.46446	4.17281	78.2261	9.18962e-19	1.07096e-17	BTLA	B and T lymphocyte associated	151888	3	protein_coding
ENSG00000228775	1.84636	1.79372	76.9772	1.72943e-18	1.98306e-17	WEE2-AS1	WEE2 antisense RNA 1	285962	7	antisense
ENSG00000257267	1.00736	4.62884	76.3297	2.40048e-18	2.72712e-17	ZNF271P	zinc finger protein 271, pseudogene	10778	18	transcribed_unitary_pseudogene
ENSG00000151304	1.0034	3.03036	75.8809	3.01305e-18	3.40023e-17	SRFBP1	serum response factor binding protein 1	153443	5	protein_coding
ENSG00000210112	3.00858	3.30426	75.671	3.35092e-18	3.7627e-17	MT-TM	mitochondrially encoded tRNA-Met (AUA/G)		MT	Mt_tRNA
ENSG00000220842	1.0718	8.12325	75.5781	3.51229e-18	3.93737e-17	RPL21P16	ribosomal protein L21 pseudogene 16		10	processed_pseudogene
ENSG00000164221	1.02309	3.72879	74.7746	5.27646e-18	5.84251e-17	CCDC112	coiled-coil domain containing 112	153733	5	protein_coding
ENSG00000198763	1.56316	11.8968	74.3863	6.42343e-18	7.07779e-17	MT-ND2	mitochondrially encoded NADH:ubiquinone oxidoreductase core subunit 2	4536	MT	protein_coding
ENSG00000134864	1.60171	3.51279	72.8346	1.40986e-17	1.50808e-16	GGACT	gamma-glutamylamine cyclotransferase	87769	13	protein_coding
ENSG00000138036	1.59719	2.19621	72.7522	1.46998e-17	1.57114e-16	DYNC2LI1	dynein cytoplasmic 2 light intermediate chain 1	51626	2	protein_coding
ENSG00000162600	1.05924	3.64672	72.6261	1.56696e-17	1.67085e-16	OMA1	OMA1 zinc metallopeptidase	115209	1	protein_coding
ENSG00000258016	2.11934	0.79476	72.553	1.62609e-17	1.72981e-16	HIGD1AP1	HIG1 hypoxia inducible domain family member 1A pseudogene 1		12	processed_pseudogene
ENSG00000153140	1.21162	3.02593	72.5057	1.66549e-17	1.76943e-16	CETN3	centrin 3	1070	5	protein_coding
ENSG00000168273	1.24627	2.38048	72.3965	1.76027e-17	1.86668e-16	SMIM4	small integral membrane protein 4	440957	3	protein_coding
ENSG00000163564	1.02214	6.20547	72.3374	1.81377e-17	1.92041e-16	PYHIN1	pyrin and HIN domain family member 1	149628	1	protein_coding
ENSG00000114405	1.75736	1.58363	71.0905	3.41203e-17	3.55429e-16	C3orf14	chromosome 3 open reading frame 14	57415	3	protein_coding
ENSG00000117226	1.05527	5.05744	70.6945	4.17056e-17	4.32118e-16	GBP3	guanylate binding protein 3	2635	1	protein_coding
ENSG00000163002	1.21167	2.76425	70.1366	5.53378e-17	5.67286e-16	NUP35	nucleoporin 35	129401	2	protein_coding
ENSG00000236152	1.26807	2.24988	68.7826	1.09939e-16	1.10526e-15	MRPS36P1	mitochondrial ribosomal protein S36 pseudogene 1		3	processed_pseudogene
ENSG00000235363	1.03059	3.40516	68.516	1.25854e-16	1.25502e-15	SNRPGP10	small nuclear ribonucleoprotein polypeptide G pseudogene 10		1	processed_pseudogene
ENSG00000111850	1.09843	3.02504	68.0905	1.56164e-16	1.54589e-15	SMIM8	small integral membrane protein 8	57150	6	protein_coding
ENSG00000243056	1.62785	1.80364	67.5559	2.04801e-16	2.00972e-15	EIF4EBP3	eukaryotic translation initiation factor 4E binding protein 3	8637	5	protein_coding
ENSG00000231503	1.0176	2.26247	67.3971	2.21975e-16	2.16726e-15	PTMAP4	prothymosin alpha pseudogene 4		12	processed_pseudogene
ENSG00000102984	1.10926	2.9817	67.2092	2.44168e-16	2.37708e-15	ZNF821	zinc finger protein 821	55565	16	protein_coding
ENSG00000224411	1.19458	3.43704	67.1341	2.53657e-16	2.46592e-15	HSP90AA2P	heat shock protein 90 alpha family class A member 2, pseudogene		11	processed_pseudogene
ENSG00000174796	1.00752	3.23427	67.0247	2.68123e-16	2.60281e-15	THAP6	THAP domain containing 6	152815	4	protein_coding
ENSG00000101439	1.32175	9.18882	66.6978	3.16495e-16	3.05923e-15	CST3	cystatin C	1471	20	protein_coding
ENSG00000205221	3.02591	1.79467	66.0787	4.33276e-16	4.16129e-15	VIT	vitrin	5212	2	protein_coding
ENSG00000272288	1.69959	1.49359	65.9596	4.60257e-16	4.40793e-15	ILRUN-AS1	ILRUN antisense RNA 1	101929243	6	antisense
ENSG00000213809	1.66334	3.57449	65.7317	5.16676e-16	4.92734e-15	KLRK1	killer cell lectin like receptor K1	22914	12	protein_coding
ENSG00000079257	1.41383	1.96521	65.5729	5.60039e-16	5.32214e-15	LXN	latexin	56925	3	protein_coding
ENSG00000198938	1.40026	12.8351	65.4609	5.92792e-16	5.6255e-15	MT-CO3	mitochondrially encoded cytochrome c oxidase III	4514	MT	protein_coding
ENSG00000230793	1.386	1.75085	64.8595	8.0432e-16	7.52737e-15	SMARCE1P5	SWI/SNF related, matrix associated, actin dependent regulator of chromatin, subfamily e, member 1 pseudogene 5		13	processed_pseudogene
ENSG00000151846	1.04143	3.72474	64.6998	8.72239e-16	8.15173e-15	PABPC3	poly(A) binding protein cytoplasmic 3	5042	13	protein_coding
ENSG00000169583	1.47426	5.34154	64.3121	1.06189e-15	9.84266e-15	CLIC3	chloride intracellular channel 3	9022	9	protein_coding
ENSG00000248049	1.09574	2.78107	64.0396	1.21941e-15	1.12565e-14	UBA6-DT	UBA6 divergent transcript		4	antisense
ENSG00000110844	1.48602	2.08962	63.0655	1.9995e-15	1.81119e-14	PRPF40B	pre-mRNA processing factor 40 homolog B	25766	12	protein_coding
ENSG00000151665	1.20804	2.75715	62.9518	2.11831e-15	1.91497e-14	PIGF	phosphatidylinositol glycan anchor biosynthesis class F	5281	2	protein_coding
ENSG00000101400	1.10508	3.65178	62.5782	2.56076e-15	2.30264e-14	SNTA1	syntrophin alpha 1	6640	20	protein_coding
ENSG00000226544	1.79277	0.823797	62.05	3.34855e-15	2.98919e-14	RPL7P22	ribosomal protein L7 pseudogene 22		5	processed_pseudogene
ENSG00000198858	1.08789	8.31992	61.4822	4.46767e-15	3.95691e-14	R3HDM4	R3H domain containing 4	91300	19	protein_coding
ENSG00000251562	1.42895	12.8252	61.0031	5.69846e-15	5.01094e-14	MALAT1	metastasis associated lung adenocarcinoma transcript 1	378938	11	lincRNA
ENSG00000163191	1.1708	7.71218	60.8708	6.09449e-15	5.33839e-14	S100A11	S100 calcium binding protein A11	6282	1	protein_coding
ENSG00000116741	1.83656	9.39328	60.8542	6.14638e-15	5.38037e-14	RGS2	regulator of G protein signaling 2	5997	1	protein_coding
ENSG00000155085	1.0164	3.35345	60.3064	8.11832e-15	7.05185e-14	AK9	adenylate kinase 9	221264	6	protein_coding
ENSG00000239523	2.29556	0.910823	59.7379	1.08371e-14	9.30599e-14	MYLK-AS1	MYLK antisense RNA 1	100506826	3	antisense
ENSG00000214110	1.57435	2.01477	59.7161	1.09576e-14	9.4035e-14	LDHAP4	lactate dehydrogenase A pseudogene 4		9	processed_pseudogene
ENSG00000227087	1.12711	1.9825	59.2199	1.41003e-14	1.19941e-13	RBMX2P5	RBMX2 pseudogene 5		5	processed_pseudogene
ENSG00000157303	1.02728	5.41081	59.0984	1.49981e-14	1.27364e-13	SUSD3	sushi domain containing 3	203328	9	protein_coding
ENSG00000260231	1.15482	3.91658	58.7753	1.76746e-14	1.49034e-13	KDM7A-DT	KDM7A divergent transcript	100134229	7	bidirectional_promoter_lncRNA
ENSG00000275557	1.25493	4.06889	58.6373	1.89583e-14	1.59264e-13		novel transcript		1	processed_transcript
ENSG00000228106	1.30558	2.47295	57.9829	2.6441e-14	2.19402e-13	#N/A	#N/A	#N/A	1	lincRNA
ENSG00000121552	1.31241	6.15123	57.533	3.32364e-14	2.72946e-13	CSTA	cystatin A	1475	3	protein_coding
ENSG00000214552	1.29207	2.05005	56.2501	6.38156e-14	5.14094e-13	COPS8P2	COP9 signalosome subunit 8 pseudogene 2		3	processed_pseudogene
ENSG00000210154	2.1243	2.25645	55.941	7.46791e-14	5.98405e-13	MT-TD	mitochondrially encoded tRNA-Asp (GAU/C)		MT	Mt_tRNA
ENSG00000210117	3.42052	1.34788	55.8561	7.79744e-14	6.24072e-13	MT-TW	mitochondrially encoded tRNA-Trp (UGA/G)		MT	Mt_tRNA
ENSG00000171659	2.0378	2.28142	55.4514	9.5799e-14	7.61332e-13	GPR34	G protein-coupled receptor 34	2857	X	protein_coding
ENSG00000160284	1.09046	2.96854	55.4282	9.69359e-14	7.69916e-13	SPATC1L	spermatogenesis and centriole associated 1 like	84221	21	protein_coding
ENSG00000285053	1.53325	1.68504	54.4761	1.57346e-13	1.23452e-12	TBCE	tubulin folding cofactor E	6905	1	protein_coding
ENSG00000164674	1.03594	6.20122	53.6797	2.35991e-13	1.81993e-12	SYTL3	synaptotagmin like 3	94120	6	protein_coding
ENSG00000177156	1.1001	8.38317	53.5654	2.5012e-13	1.92341e-12	TALDO1	transaldolase 1	6888	11	protein_coding
ENSG00000187741	1.03983	3.5907	52.9096	3.49257e-13	2.65263e-12	FANCA	FA complementation group A	2175	16	protein_coding
ENSG00000175857	1.13297	4.65694	51.8868	5.87957e-13	4.38926e-12	GAPT	GRB2 binding adaptor protein, transmembrane	202309	5	protein_coding
ENSG00000101017	1.09346	4.50223	51.7974	6.15336e-13	4.57348e-12	CD40	CD40 molecule	958	20	protein_coding
ENSG00000255823	1.73768	1.17848	51.2996	7.92903e-13	5.84194e-12	#N/A	#N/A	#N/A	11	protein_coding
ENSG00000211806	1.7605	1.82964	51.1215	8.6822e-13	6.37951e-12	TRAV25	T cell receptor alpha variable 25		14	TR_V_gene
ENSG00000243811	1.35331	1.88267	51.1116	8.72612e-13	6.4083e-12	APOBEC3D	apolipoprotein B mRNA editing enzyme catalytic subunit 3D	140564	22	protein_coding
ENSG00000140876	1.71113	1.02724	50.875	9.84372e-13	7.18618e-12	NUDT7	nudix hydrolase 7	283927	16	protein_coding
ENSG00000235560	1.98397	1.0051	50.5456	1.16426e-12	8.43123e-12	ZNF747-DT	ZNF747 divergent transcript	107984875	16	antisense
ENSG00000248593	1.16558	2.06345	50.5059	1.1881e-12	8.59467e-12	DSTNP2	DSTN pseudogene 2		12	transcribed_unprocessed_pseudogene
ENSG00000134146	1.08148	2.49467	50.4423	1.22722e-12	8.87291e-12	DPH6	diphthamine biosynthesis 6	89978	15	protein_coding
ENSG00000212719	1.32489	2.51943	49.9866	1.548e-12	1.10798e-11	LINC02693	long intergenic non-protein coding RNA 2693	339263	17	protein_coding
ENSG00000139173	1.37901	2.06477	49.4616	2.02293e-12	1.43502e-11	TMEM117	transmembrane protein 117	84216	12	protein_coding
ENSG00000171051	1.63423	9.15105	49.0435	2.50346e-12	1.76664e-11	FPR1	formyl peptide receptor 1	2357	19	protein_coding
ENSG00000022267	1.13801	4.75292	49.0048	2.55337e-12	1.79812e-11	FHL1	four and a half LIM domains 1	2273	X	protein_coding
ENSG00000269028	2.16011	1.07762	48.9924	2.56951e-12	1.80854e-11	#N/A	#N/A	#N/A	3	protein_coding
ENSG00000113924	1.81212	3.13261	48.6335	3.08556e-12	2.15385e-11	HGD	homogentisate 1,2-dioxygenase	3081	3	protein_coding
ENSG00000275302	1.41311	6.76946	48.592	3.1515e-12	2.19535e-11	CCL4	C-C motif chemokine ligand 4	6351	17	protein_coding
ENSG00000161642	1.12776	6.75684	48.5897	3.15514e-12	2.19676e-11	ZNF385A	zinc finger protein 385A	25946	12	protein_coding
ENSG00000222057	1.79796	1.42208	48.5651	3.19498e-12	2.21993e-11	RNU4-62P	RNA, U4 small nuclear 62, pseudogene		3	snRNA
ENSG00000230562	1.19399	3.97973	48.3763	3.51787e-12	2.44052e-11	FAM133DP	family with sequence similarity 133 member D, pseudogene		2	processed_pseudogene
ENSG00000198056	1.1855	3.04187	48.2167	3.81634e-12	2.63947e-11	PRIM1	DNA primase subunit 1	5557	12	protein_coding
ENSG00000145331	1.20833	2.30861	48.0082	4.24436e-12	2.92504e-11	TRMT10A	tRNA methyltransferase 10A	93587	4	protein_coding
ENSG00000103494	1.70287	1.70334	46.8545	7.64587e-12	5.15126e-11	RPGRIP1L	RPGRIP1 like	23322	16	protein_coding
ENSG00000075234	1.05527	6.85414	46.5915	8.74378e-12	5.84444e-11	TTC38	tetratricopeptide repeat domain 38	55020	22	protein_coding
ENSG00000167523	1.0899	1.91598	46.4657	9.32353e-12	6.22887e-11	SPATA33	spermatogenesis associated 33	124045	16	protein_coding
ENSG00000234160	1.17818	1.71292	46.2854	1.02224e-11	6.81593e-11		novel transcript		9	antisense
ENSG00000125744	1.42364	2.67401	46.2471	1.04239e-11	6.94347e-11	RTN2	reticulon 2	6253	19	protein_coding
ENSG00000125733	1.05355	2.66579	46.0049	1.17955e-11	7.81102e-11	TRIP10	thyroid hormone receptor interactor 10	9322	19	protein_coding
ENSG00000125245	1.09495	3.788	45.9029	1.24262e-11	8.21256e-11	GPR18	G protein-coupled receptor 18	2841	13	protein_coding
ENSG00000197728	1.03607	4.46555	45.6501	1.41378e-11	9.26238e-11	RPS26	ribosomal protein S26	6231	12	protein_coding
ENSG00000197880	1.46673	2.76024	45.5716	1.47161e-11	9.60409e-11	MDS2	myelodysplastic syndrome 2 translocation associated	259283	1	lincRNA
ENSG00000247627	1.86186	1.665	45.5297	1.50343e-11	9.80234e-11	MTND4P12	MT-ND4 pseudogene 12		5	processed_pseudogene
ENSG00000049768	1.17168	3.6418	45.0626	1.90838e-11	1.23534e-10	FOXP3	forkhead box P3	50943	X	protein_coding
ENSG00000125148	1.14649	4.42486	44.1769	3.00001e-11	1.91452e-10	MT2A	metallothionein 2A	4502	16	protein_coding
ENSG00000104863	1.19336	2.10235	44.1483	3.04417e-11	1.93905e-10	LIN7B	lin-7 homolog B, crumbs cell polarity complex component	64130	19	protein_coding
ENSG00000105649	1.23504	1.79867	43.8972	3.46082e-11	2.19104e-10	RAB3A	RAB3A, member RAS oncogene family	5864	19	protein_coding
ENSG00000197568	1.46871	1.23639	42.4318	7.31909e-11	4.47675e-10	HHLA3	HERV-H LTR-associating 3	11147	1	protein_coding
ENSG00000214401	1.1783	1.8482	42.2802	7.90895e-11	4.81578e-10	KANSL1-AS1	KANSL1 antisense RNA 1	644246	17	antisense
ENSG00000255198	1.54499	2.30682	41.8244	9.98471e-11	6.02553e-10	SNHG9	small nucleolar RNA host gene 9		16	lincRNA
ENSG00000174255	1.88268	1.76807	41.8177	1.00193e-10	6.04373e-10	ZNF80	zinc finger protein 80	7634	3	protein_coding
ENSG00000232869	1.46159	4.76601	41.4081	1.23545e-10	7.41271e-10	TRBV29-1	T cell receptor beta variable 29-1		7	TR_V_gene
ENSG00000274422	1.9985	2.71854	41.344	1.27665e-10	7.65313e-10		novel transcript		22	lincRNA
ENSG00000198157	1.38165	1.56819	40.8759	1.62209e-10	9.63437e-10	HMGN5	high mobility group nucleosome binding domain 5	79366	X	protein_coding
ENSG00000228253	1.03115	8.25824	40.7762	1.70697e-10	1.01098e-09	MT-ATP8	mitochondrially encoded ATP synthase membrane subunit 8	4509	MT	protein_coding
ENSG00000117318	1.03699	3.2521	40.5843	1.88311e-10	1.1097e-09	ID3	inhibitor of DNA binding 3	3399	1	protein_coding
ENSG00000263482	1.32792	1.80938	40.4324	2.03538e-10	1.19528e-09	ANTXRLP1	ANTXR like pseudogene 1		10	unprocessed_pseudogene
ENSG00000211659	2.06454	4.93942	40.2976	2.18076e-10	1.27678e-09	IGLV3-25	immunoglobulin lambda variable 3-25		22	IG_V_gene
ENSG00000211802	1.7397	1.62553	40.2123	2.27814e-10	1.33206e-09	TRAV22	T cell receptor alpha variable 22		14	TR_V_gene
ENSG00000211766	1.52454	1.4943	40.1603	2.3395e-10	1.36499e-09	TRBJ2-2P	T cell receptor beta joining 2-2P (non-functional)		7	TR_J_gene
ENSG00000211445	1.48342	2.9547	39.2906	3.65202e-10	2.10092e-09	GPX3	glutathione peroxidase 3	2878	5	protein_coding
ENSG00000131944	1.17739	1.78057	39.1534	3.91783e-10	2.24811e-09	FAAP24	FA core complex associated protein 24	91442	19	protein_coding
ENSG00000250461	1.12273	3.738	38.6703	5.01776e-10	2.84193e-09		family with sequence similarity 133, member B (FAM133B) pseudogene		5	processed_pseudogene
ENSG00000277632	1.9789	4.12154	38.4897	5.50433e-10	3.10453e-09	CCL3	C-C motif chemokine ligand 3	6348	17	protein_coding
ENSG00000213366	1.25639	3.95996	38.1127	6.67739e-10	3.74586e-09	GSTM2	glutathione S-transferase mu 2	2946	1	protein_coding
ENSG00000100298	1.22337	2.50417	37.9767	7.15941e-10	3.9997e-09	APOBEC3H	apolipoprotein B mRNA editing enzyme catalytic subunit 3H	164668	22	protein_coding
ENSG00000164930	1.47723	1.78418	37.7325	8.11394e-10	4.50693e-09	FZD6	frizzled class receptor 6	8323	8	protein_coding
ENSG00000223478	1.11213	1.76258	37.6045	8.66454e-10	4.79506e-09	ZDHHC12-DT	ZDHHC12 divergent transcript	100506100	9	antisense
ENSG00000076258	1.18554	1.78619	37.5695	8.82122e-10	4.87381e-09	FMO4	flavin containing dimethylaniline monoxygenase 4	2329	1	protein_coding
ENSG00000227191	1.11673	5.966	37.5374	8.96789e-10	4.94786e-09	TRGC2	T cell receptor gamma constant 2		7	TR_C_gene
ENSG00000213089	1.41378	0.991359	37.5354	8.97706e-10	4.94981e-09	PDCL3P5	PDCL3 pseudogene 5		6	processed_pseudogene
ENSG00000184719	1.04759	1.93293	37.3391	9.9276e-10	5.45615e-09	RNLS	renalase, FAD dependent amine oxidase	55328	10	protein_coding
ENSG00000204611	1.09026	2.35258	37.193	1.06996e-09	5.84959e-09	ZNF616	zinc finger protein 616	90317	19	protein_coding
ENSG00000270164	1.71782	1.78481	36.9917	1.18634e-09	6.44163e-09	LINC01480	long intergenic non-protein coding RNA 1480		19	lincRNA
ENSG00000108590	1.22824	2.05096	36.7467	1.34519e-09	7.2634e-09	MED31	mediator complex subunit 31	51003	17	protein_coding
ENSG00000181016	1.61843	2.0565	36.6006	1.44989e-09	7.79743e-09	LSMEM1	leucine rich single-pass membrane protein 1	286006	7	protein_coding
ENSG00000260992	1.38626	1.49578	36.4483	1.56772e-09	8.39135e-09	DOCK9-DT	DOCK9 divergent transcript		13	antisense
ENSG00000162444	1.08206	4.14126	36.3255	1.66965e-09	8.90525e-09	RBP7	retinol binding protein 7	116362	1	protein_coding
ENSG00000162614	1.4304	4.64719	36.3136	1.67987e-09	8.95271e-09	NEXN	nexilin F-actin binding protein	91624	1	protein_coding
ENSG00000211662	2.02082	5.05675	36.1898	1.79001e-09	9.50598e-09	IGLV3-21	immunoglobulin lambda variable 3-21		22	IG_V_gene
ENSG00000188219	1.24956	1.52658	35.8554	2.12517e-09	1.11937e-08	POTEE	POTE ankyrin domain family member E	445582	2	protein_coding
ENSG00000246084	1.57358	1.31798	35.8428	2.13902e-09	1.12548e-08	LINC02325	long intergenic non-protein coding RNA 2325	101929241	14	lincRNA
ENSG00000090382	1.28226	11.365	35.7628	2.22866e-09	1.17024e-08	LYZ	lysozyme	4069	12	protein_coding
ENSG00000230426	2.22599	1.69267	35.568	2.46297e-09	1.2853e-08	LINC01036	long intergenic non-protein coding RNA 1036	104169671	1	lincRNA
ENSG00000230092	1.42422	1.07914	35.4772	2.58052e-09	1.34354e-08		F-box only protein 25 (FBXO25) pseudogene		1	transcribed_unprocessed_pseudogene
ENSG00000110777	1.05374	5.91721	35.2358	2.92108e-09	1.51444e-08	POU2AF1	POU class 2 homeobox associating factor 1	5450	11	protein_coding
ENSG00000210191	2.0728	1.61944	35.0475	3.21758e-09	1.6599e-08	MT-TL2	mitochondrially encoded tRNA-Leu (CUN) 2		MT	Mt_tRNA
ENSG00000168062	1.5897	1.95511	34.7096	3.82742e-09	1.9522e-08	BATF2	basic leucine zipper ATF-like transcription factor 2	116071	11	protein_coding
ENSG00000248508	1.0936	1.91829	34.5073	4.24662e-09	2.15546e-08	SRP14-DT	SRP14 divergent transcript	100131089	15	lincRNA
ENSG00000169245	1.96437	1.47448	34.3395	4.62886e-09	2.33895e-08	CXCL10	C-X-C motif chemokine ligand 10	3627	4	protein_coding
ENSG00000233461	1.55349	1.34852	34.2282	4.90131e-09	2.47017e-08		novel transcript	122526782	1	antisense
ENSG00000278030	1.39253	4.21897	33.8306	6.01267e-09	3.01234e-08	TRBV7-9	T cell receptor beta variable 7-9		7	TR_V_gene
ENSG00000204475	1.08949	5.5285	33.6182	6.70638e-09	3.33766e-08	NCR3	natural cytotoxicity triggering receptor 3	259197	6	protein_coding
ENSG00000210127	2.12999	1.59739	33.2884	7.9457e-09	3.9256e-08	MT-TA	mitochondrially encoded tRNA-Ala (GCN)		MT	Mt_tRNA
ENSG00000119782	1.5511	0.995213	33.1047	8.73271e-09	4.29072e-08	FKBP1B	FKBP prolyl isomerase 1B	2281	2	protein_coding
ENSG00000270195	1.3998	0.998926	32.8037	1.0195e-08	4.9716e-08	#N/A	#N/A	#N/A	4	lincRNA
ENSG00000151725	1.20331	1.97584	32.7251	1.06158e-08	5.16749e-08	CENPU	centromere protein U	79682	4	protein_coding
ENSG00000210174	1.47318	3.85806	32.6572	1.09933e-08	5.33972e-08	MT-TR	mitochondrially encoded tRNA-Arg (CGN)		MT	Mt_tRNA
ENSG00000211805	1.68261	1.70469	32.403	1.2529e-08	6.04229e-08	TRAV24	T cell receptor alpha variable 24		14	TR_V_gene
ENSG00000211791	1.10761	2.65561	32.398	1.25617e-08	6.0559e-08	TRAV13-2	T cell receptor alpha variable 13-2		14	TR_V_gene
ENSG00000141401	1.01919	5.51067	32.3824	1.26625e-08	6.10017e-08	IMPA2	inositol monophosphatase 2	3613	18	protein_coding
ENSG00000138772	1.8747	3.99393	31.8846	1.63611e-08	7.80148e-08	ANXA3	annexin A3	306	4	protein_coding
ENSG00000210176	1.67807	2.72154	31.4631	2.03264e-08	9.61105e-08	MT-TH	mitochondrially encoded tRNA-His (CAU/C)		MT	Mt_tRNA
ENSG00000203865	1.37373	0.996174	31.1228	2.42206e-08	1.13729e-07	ATP1A1-AS1	ATP1A1 antisense RNA 1	84852	1	processed_transcript
ENSG00000116675	1.51546	1.48554	31.0741	2.4837e-08	1.16422e-07	DNAJC6	DnaJ heat shock protein family (Hsp40) member C6	9829	1	protein_coding
ENSG00000008394	1.0091	3.744	30.9633	2.62961e-08	1.22878e-07	MGST1	microsomal glutathione S-transferase 1	4257	12	protein_coding
ENSG00000111666	1.03555	5.5618	30.7475	2.93882e-08	1.36433e-07	CHPT1	choline phosphotransferase 1	56994	12	protein_coding
ENSG00000180389	1.66401	1.34026	30.6217	3.13563e-08	1.44979e-07	ATP5F1EP2	ATP synthase F1 subunit epsilon pseudogene 2		13	processed_pseudogene
ENSG00000154146	1.41586	8.71559	30.27	3.75896e-08	1.72731e-07	NRGN	neurogranin	4900	11	protein_coding
ENSG00000153563	1.03457	8.80084	30.1195	4.06224e-08	1.85534e-07	CD8A	CD8a molecule	925	2	protein_coding
ENSG00000236213	1.04464	2.39972	30.0463	4.21853e-08	1.92283e-07		novel transcript		2	antisense
ENSG00000210184	1.79345	1.92161	29.9925	4.33727e-08	1.97496e-07	MT-TS2	mitochondrially encoded tRNA-Ser (AGU/C) 2		MT	Mt_tRNA
ENSG00000264895	1.8373	1.19566	29.9586	4.41379e-08	2.00778e-07		novel transcript, sense intronic to MBTD1		17	sense_intronic
ENSG00000155792	1.32883	1.09371	29.3736	5.96848e-08	2.6675e-07	DEPTOR	DEP domain containing MTOR interacting protein	64798	8	protein_coding
ENSG00000256862	1.17347	2.17019	29.2578	6.33608e-08	2.82155e-07	PARP11-AS1	PARP11 antisense RNA 1	105369609	12	antisense
ENSG00000141194	1.06776	1.65558	29.1105	6.83672e-08	3.03252e-07	OR4D1	olfactory receptor family 4 subfamily D member 1	26689	17	protein_coding
ENSG00000134827	1.63541	3.11864	28.7509	8.2313e-08	3.61675e-07	TCN1	transcobalamin 1	6947	11	protein_coding
ENSG00000179965	1.16025	1.35413	28.5901	8.94362e-08	3.90692e-07	ZNF771	zinc finger protein 771	51333	16	protein_coding
ENSG00000233247	1.01042	1.69798	28.3222	1.02714e-07	4.4534e-07	UBE2E4P	ubiquitin conjugating enzyme E2 E4 pseudogene		X	processed_pseudogene
ENSG00000254275	2.27586	1.32683	28.1873	1.10123e-07	4.74934e-07	LINC00824	long intergenic non-protein coding RNA 824		8	processed_transcript
ENSG00000233387	1.28546	1.82886	28.0477	1.18359e-07	5.08829e-07	IATPR	ITGB1 adjacent tumor promoting lncRNA		10	lincRNA
ENSG00000136842	2.08127	3.24686	27.951	1.24425e-07	5.33724e-07	TMOD1	tropomodulin 1	7111	9	protein_coding
ENSG00000276241	1.87184	2.20866	27.9001	1.27741e-07	5.47082e-07		novel transcript, antisense TBC1D3B		17	antisense
ENSG00000120279	1.88698	1.23631	27.8724	1.29586e-07	5.54631e-07	MYCT1	MYC target 1	80177	6	protein_coding
ENSG00000229754	1.18016	5.22248	27.8428	1.31586e-07	5.62835e-07	CXCR2P1	C-X-C motif chemokine receptor 2 pseudogene 1		2	transcribed_unprocessed_pseudogene
ENSG00000125841	1.12995	1.55648	27.8155	1.33453e-07	5.7028e-07	NRSN2	neurensin 2	80023	20	protein_coding
ENSG00000160191	1.34814	2.18453	27.6876	1.42575e-07	6.07921e-07	PDE9A	phosphodiesterase 9A	5152	21	protein_coding
ENSG00000115523	1.05613	10.0927	27.621	1.47571e-07	6.28033e-07	GNLY	granulysin	10578	2	protein_coding
ENSG00000108387	1.14999	1.85747	27.1947	1.83959e-07	7.73658e-07	SEPTIN4	septin 4	5414	17	protein_coding
ENSG00000167363	1.51749	1.1616	27.1911	1.84303e-07	7.74861e-07	FN3K	fructosamine 3 kinase	64122	17	protein_coding
ENSG00000213763	1.28395	2.00181	27.1746	1.85883e-07	7.81262e-07	ACTBP2	ACTB pseudogene 2		5	processed_pseudogene
ENSG00000231856	1.0624	1.43275	27.0062	2.02808e-07	8.49233e-07		novel transcript		13	antisense
ENSG00000246366	1.30992	1.6443	26.6271	2.46759e-07	1.02378e-06	LACTB2-AS1	LACTB2 antisense RNA 1	286190	8	antisense
ENSG00000258704	1.04081	1.49981	26.462	2.68771e-07	1.10831e-06	SRP54-AS1	SRP54 antisense RNA 1		14	transcribed_unitary_pseudogene
ENSG00000089692	1.01762	4.36166	26.3076	2.91145e-07	1.19584e-06	LAG3	lymphocyte activating 3	3902	12	protein_coding
ENSG00000204428	1.01262	2.03792	25.848	3.69381e-07	1.49229e-06	LY6G5C	lymphocyte antigen 6 family member G5C	80741	6	protein_coding
ENSG00000119636	1.2255	2.47942	25.2612	5.00689e-07	1.98837e-06	BBOF1	basal body orientation factor 1	80127	14	protein_coding
ENSG00000091972	1.13497	2.46527	24.9769	5.80211e-07	2.29073e-06	CD200	CD200 molecule	4345	3	protein_coding
ENSG00000254703	1.33818	1.40875	24.8373	6.23775e-07	2.457e-06	SENCR	smooth muscle and endothelial cell enriched migration/differentiation-associated lncRNA	100507392	11	antisense
ENSG00000102878	1.03598	1.73847	24.8143	6.31289e-07	2.48443e-06	HSF4	heat shock transcription factor 4	3299	16	protein_coding
ENSG00000181019	1.06152	1.70929	24.6629	6.82853e-07	2.67468e-06	NQO1	NAD(P)H quinone dehydrogenase 1	1728	16	protein_coding
ENSG00000145936	1.15687	2.77536	24.555	7.2217e-07	2.81915e-06	KCNMB1	potassium calcium-activated channel subfamily M regulatory beta subunit 1	3779	5	protein_coding
ENSG00000276085	2.18784	5.87513	24.3841	7.89167e-07	3.0639e-06	CCL3L1	C-C motif chemokine ligand 3 like 1	6349	17	protein_coding
ENSG00000213860	1.31887	1.83995	24.0635	9.32116e-07	3.58804e-06	RPL21P75	ribosomal protein L21 pseudogene 75		7	processed_pseudogene
ENSG00000160307	2.35184	4.88416	23.8238	1.0557e-06	4.03495e-06	S100B	S100 calcium binding protein B	6285	21	protein_coding
ENSG00000188010	1.09919	1.29786	23.6316	1.16658e-06	4.43759e-06	MORN2	MORN repeat containing 2	729967	2	protein_coding
ENSG00000105251	1.88761	1.30289	23.5705	1.20421e-06	4.57303e-06	SHD	Src homology 2 domain containing transforming protein D	56961	19	protein_coding
ENSG00000174715	1.53407	0.639064	23.4378	1.29021e-06	4.87774e-06	PPIAP72	peptidylprolyl isomerase A pseudogene 72		3	processed_pseudogene
ENSG00000143995	1.02318	2.9387	23.3163	1.37431e-06	5.17832e-06	MEIS1	Meis homeobox 1	4211	2	protein_coding
ENSG00000239855	1.52536	2.32065	23.3003	1.3858e-06	5.2187e-06	IGKV1-6	immunoglobulin kappa variable 1-6		2	IG_V_gene
ENSG00000211782	1.11082	2.33471	23.1353	1.50995e-06	5.65634e-06	TRAV8-1	T cell receptor alpha variable 8-1		14	TR_V_gene
ENSG00000186047	1.35155	1.65799	23.1068	1.53251e-06	5.73453e-06	DLEU7	deleted in lymphocytic leukemia 7	220107	13	protein_coding
ENSG00000256128	1.05951	2.24671	22.5342	2.06439e-06	7.59878e-06	LINC00944	long intergenic non-protein coding RNA 944		12	lincRNA
ENSG00000072163	1.13972	2.31417	22.4242	2.18604e-06	8.01172e-06	LIMS2	LIM zinc finger domain containing 2	55679	2	protein_coding
ENSG00000163736	1.36134	7.67189	22.3978	2.21624e-06	8.11363e-06	PPBP	pro-platelet basic protein	5473	4	protein_coding
ENSG00000156381	1.03079	3.87202	22.1669	2.49948e-06	9.10136e-06	ANKRD9	ankyrin repeat domain 9	122416	14	protein_coding
ENSG00000146070	1.15802	3.29545	22.0244	2.69205e-06	9.75273e-06	PLA2G7	phospholipase A2 group VII	7941	6	protein_coding
ENSG00000254373	1.46138	0.910741	21.5448	3.45661e-06	1.23671e-05		ubiquinol-cytochrome c reductase binding protein (UQCRB) pseudogene		5	processed_pseudogene
ENSG00000211597	1.19905	1.50829	21.4834	3.56907e-06	1.27324e-05	IGKJ1	immunoglobulin kappa joining 1		2	IG_J_gene
ENSG00000210164	1.41022	1.98396	21.4171	3.69462e-06	1.31561e-05	MT-TG	mitochondrially encoded tRNA-Gly (GGN)		MT	Mt_tRNA
ENSG00000185480	1.27296	1.31512	21.3894	3.74844e-06	1.33297e-05	PARPBP	PARP1 binding protein	55010	12	protein_coding
ENSG00000210156	1.84067	1.53026	21.3084	3.91012e-06	1.38687e-05	MT-TK	mitochondrially encoded tRNA-Lys (AAA/G)		MT	Mt_tRNA
ENSG00000233093	1.05251	2.076	21.1533	4.23978e-06	1.49635e-05	LINC00892	long intergenic non-protein coding RNA 892	100128420	X	processed_transcript
ENSG00000240204	1.03007	1.2413	21.1221	4.30921e-06	1.52046e-05	SMKR1	small lysine rich protein 1	100287482	7	protein_coding
ENSG00000211670	1.44012	2.44465	21.1168	4.32131e-06	1.52433e-05	IGLV3-9	immunoglobulin lambda variable 3-9		22	IG_V_gene
ENSG00000196656	2.23127	8.21023	21.0615	4.44779e-06	1.5665e-05		ribosomal protein S26 (RPS26) pseudogene		4	transcribed_processed_pseudogene
ENSG00000226396	1.10511	2.51618	20.8808	4.88777e-06	1.71167e-05		ribosomal protein S14 (RPS14) pseudogene		1	processed_pseudogene
ENSG00000131711	1.50448	0.912347	20.8699	4.91556e-06	1.72095e-05	MAP1B	microtubule associated protein 1B	4131	5	protein_coding
ENSG00000241755	1.84215	3.87172	20.5506	5.80743e-06	2.01445e-05	IGKV1-9	immunoglobulin kappa variable 1-9		2	IG_V_gene
ENSG00000105409	1.06451	1.41394	19.9177	8.085e-06	2.75162e-05	ATP1A3	ATPase Na+/K+ transporting subunit alpha 3	478	19	protein_coding
ENSG00000228495	1.92132	0.680397	19.8969	8.17307e-06	2.7802e-05	LINC01013	long intergenic non-protein coding RNA 1013		6	lincRNA
ENSG00000145736	1.16359	2.4439	19.8418	8.41248e-06	2.85661e-05	GTF2H2	general transcription factor IIH subunit 2	2966	5	protein_coding
ENSG00000242265	1.12705	2.88072	19.445	1.03537e-05	3.47914e-05	PEG10	paternally expressed 10	23089	7	protein_coding
ENSG00000163995	1.04285	1.19153	18.8427	1.41955e-05	4.69385e-05	ABLIM2	actin binding LIM protein family member 2	84448	4	protein_coding
ENSG00000211689	1.06679	6.2351	18.6631	1.55968e-05	5.12153e-05	TRGC1	T cell receptor gamma constant 1	445347	7	TR_C_gene
ENSG00000283633	1.28043	3.3554	18.5443	1.66002e-05	5.43519e-05		novel transcript		22	lincRNA
ENSG00000272221	1.01903	2.5619	18.5322	1.67054e-05	5.46832e-05		novel transcript		6	lincRNA
ENSG00000116285	1.18035	2.66826	18.3284	1.85918e-05	6.04489e-05	ERRFI1	ERBB receptor feedback inhibitor 1	54206	1	protein_coding
ENSG00000133105	1.47028	1.5357	18.2452	1.94217e-05	6.30261e-05	RXFP2	relaxin family peptide receptor 2	122042	13	protein_coding
ENSG00000226124	1.07887	1.05634	18.0661	2.13369e-05	6.87962e-05	FTCDNL1	formiminotransferase cyclodeaminase N-terminal like	348751	2	protein_coding
ENSG00000231769	1.20415	1.56151	17.8199	2.42828e-05	7.75562e-05		novel transcript		6	antisense
ENSG00000198892	1.28507	1.38208	17.1185	3.51187e-05	0.00010953	SHISA4	shisa family member 4	149345	1	protein_coding
ENSG00000163687	1.20988	1.43706	17.0829	3.57838e-05	0.000111424	DNASE1L3	deoxyribonuclease 1 like 3	1776	3	protein_coding
ENSG00000239415	1.10144	1.03854	16.8511	4.04306e-05	0.00012506		novel transcript, antisense to MCM3APAS		21	antisense
ENSG00000241666	1.00318	1.79445	16.7918	4.17133e-05	0.000128704		novel transcript		1	antisense
ENSG00000181773	1.08712	1.0773	16.7379	4.29157e-05	0.000132263	GPR3	G protein-coupled receptor 3	2827	1	protein_coding
ENSG00000137198	1.33739	4.53624	16.6793	4.42623e-05	0.000136011	GMPR	guanosine monophosphate reductase	2766	6	protein_coding
ENSG00000152969	1.19914	1.48862	16.3885	5.15968e-05	0.000157299	JAKMIP1	janus kinase and microtubule interacting protein 1	152789	4	protein_coding
ENSG00000115423	1.11849	1.40029	16.3766	5.19229e-05	0.000158222	DNAH6	dynein axonemal heavy chain 6	1768	2	protein_coding
ENSG00000128283	1.02376	2.70764	16.1801	5.75951e-05	0.000174291	CDC42EP1	CDC42 effector protein 1	11135	22	protein_coding
ENSG00000250568	1.20897	0.968317	15.9941	6.35391e-05	0.000190829		poly(A) binding protein, cytoplasmic 1 (PABPC1) pseudogene		4	processed_pseudogene
ENSG00000231245	1.08043	1.4189	15.7416	7.26095e-05	0.0002162	C1DP1	C1D nuclear receptor corepressor pseudogene 1		10	processed_pseudogene
ENSG00000170442	1.99363	1.53448	15.3789	8.79663e-05	0.000258714	KRT86	keratin 86	3892	12	protein_coding
ENSG00000174326	1.0017	1.46588	15.1032	0.000101793	0.000295557	SLC16A11	solute carrier family 16 member 11	162515	17	protein_coding
ENSG00000255733	1.37628	1.79557	14.7787	0.000120895	0.000347592	IFNG-AS1	IFNG antisense RNA 1	100885789	12	antisense
ENSG00000127954	1.16585	4.88212	14.6225	0.000131337	0.000375543	STEAP4	STEAP4 metalloreductase	79689	7	protein_coding
ENSG00000211820	1.2239	2.15214	14.4685	0.000142522	0.000405811	TRAV41	T cell receptor alpha variable 41		14	TR_V_gene
ENSG00000173535	1.40713	5.73558	14.2012	0.000164264	0.000462467	TNFRSF10C	TNF receptor superfamily member 10c	8794	8	protein_coding
ENSG00000258168	1.56863	0.720925	14.1753	0.000166539	0.00046819		novel transcript, antisense to PTPRB		12	antisense
ENSG00000225630	1.58214	4.82952	14.1455	0.000169205	0.000474699	MTND2P28	MT-ND2 pseudogene 28		1	unprocessed_pseudogene
ENSG00000102109	1.03353	1.99746	14.0793	0.000175264	0.000490175	PCSK1N	proprotein convertase subtilisin/kexin type 1 inhibitor	27344	X	protein_coding
ENSG00000211792	1.06798	2.73582	14.0136	0.000181492	0.000506026	TRAV14DV4	T cell receptor alpha variable 14/delta variable 4		14	TR_V_gene
ENSG00000225720	1.05503	1.09437	13.8324	0.000199864	0.000554169		apolipoprotein B mRNA editing enzyme, catalytic polypeptide-like 3 (APOBEC3) family pseudogene		22	transcribed_unprocessed_pseudogene
ENSG00000236496	1.05895	1.78165	13.8042	0.00020288	0.000561957	GPS2P1	G protein pathway suppressor 2 pseudogene 1		9	processed_pseudogene
ENSG00000261654	1.16666	1.45793	13.7102	0.000213298	0.000589365		novel transcript, sense overlapping C1orf103		1	sense_overlapping
ENSG00000224650	1.07567	3.6259	13.602	0.000225943	0.00062139	IGHV3-74	immunoglobulin heavy variable 3-74		14	IG_V_gene
ENSG00000203760	1.05574	0.880684	13.506	0.000237806	0.000652199	CENPW	centromere protein W	387103	6	protein_coding
ENSG00000268081	2.06653	0.55907	13.4441	0.000245773	0.0006736		novel transcript, antisense to ZNF429		19	antisense
ENSG00000211714	1.01522	2.53672	12.8703	0.000333846	0.000897545	TRBV7-3	T cell receptor beta variable 7-3		7	TR_V_gene
ENSG00000073792	1.03494	4.4749	12.8594	0.000335785	0.000902579	IGF2BP2	insulin like growth factor 2 mRNA binding protein 2	10644	3	protein_coding
ENSG00000239948	1.41206	0.968736	12.8454	0.000338303	0.000908808	RN7SL368P	RNA, 7SL, cytoplasmic 368, pseudogene		19	misc_RNA
ENSG00000212864	1.2246	1.23547	12.6359	0.000378415	0.00100836	RNF208	ring finger protein 208	727800	9	protein_coding
ENSG00000131459	1.36425	1.04023	12.6242	0.000380781	0.00101387	GFPT2	glutamine-fructose-6-phosphate transaminase 2	9945	5	protein_coding
ENSG00000132561	1.10148	0.983624	11.958	0.000544146	0.00141138	MATN2	matrilin 2	4147	8	protein_coding
ENSG00000145335	1.50369	6.71821	11.7234	0.000617204	0.00158449	SNCA	synuclein alpha	6622	4	protein_coding
ENSG00000215559	1.46255	2.83323	11.6462	0.000643355	0.00164725	ANKRD20A11P	ankyrin repeat domain 20 family member A11, pseudogene		21	transcribed_unprocessed_pseudogene
ENSG00000155542	1.07585	1.75761	11.3091	0.000771277	0.00195135	SETD9	SET domain containing 9	133383	5	protein_coding
ENSG00000108691	1.62465	1.93076	11.2965	0.00077652	0.0019637	CCL2	C-C motif chemokine ligand 2	6347	17	protein_coding
ENSG00000273319	1.01625	1.68761	11.037	0.000893096	0.00223348		novel transcript		7	lincRNA
ENSG00000197992	1.18182	0.777236	10.682	0.00108184	0.00266611	CLEC9A	C-type lectin domain containing 9A	283420	12	protein_coding
ENSG00000048462	1.16391	2.99377	10.5733	0.00114731	0.00281057	TNFRSF17	TNF receptor superfamily member 17	608	16	protein_coding
ENSG00000213939	1.06536	1.71114	10.5215	0.00117992	0.00288419		ribosomal protein S12 (RPS12) pseudogene		17	processed_pseudogene
ENSG00000205810	1.00073	2.02404	10.0112	0.00155591	0.00372131	KLRC3	killer cell lectin like receptor C3	3823	12	protein_coding
ENSG00000151575	1.00597	1.04075	9.86472	0.00168478	0.00399707	TEX9	testis expressed 9	374618	15	protein_coding
ENSG00000102230	1.04245	1.51129	9.7483	0.00179489	0.00423899	PCYT1B	phosphate cytidylyltransferase 1B, choline	9468	X	protein_coding
ENSG00000243064	1.81414	1.71977	9.71219	0.0018305	0.00431706	ABCC13	ATP binding cassette subfamily C member 13 (pseudogene)		21	transcribed_unprocessed_pseudogene
ENSG00000101335	1.08006	5.23325	9.68913	0.00185361	0.00436625	MYL9	myosin light chain 9	10398	20	protein_coding
ENSG00000244734	1.41261	15.745	9.33289	0.00225077	0.0052147	HBB	hemoglobin subunit beta	3043	11	protein_coding
ENSG00000206172	1.45647	9.12713	9.18035	0.00244627	0.00562913	HBA1	hemoglobin subunit alpha 1	3039	16	protein_coding
ENSG00000231233	1.21005	0.747846	8.65202	0.00326699	0.00731872	CFAP58-DT	CFAP58 divergent transcript	100505869	10	antisense
ENSG00000182379	1.11419	0.921268	8.57378	0.00341038	0.00761473	NXPH4	neurexophilin 4	11247	12	protein_coding
ENSG00000204815	1.5159	1.14467	8.15946	0.0042837	0.00938672	ODAD4	outer dynein arm docking complex subunit 4	83538	17	protein_coding
ENSG00000255422	1.50699	0.862563	8.10761	0.00440799	0.00963722		novel transcript		11	antisense
ENSG00000232177	2.35943	0.540022	7.36607	0.0066466	0.013944	MTND4P24	MT-ND4 pseudogene 24		X	processed_pseudogene
ENSG00000166831	1.13172	0.858805	7.19381	0.00731555	0.015192	RBPMS2	RNA binding protein, mRNA processing factor 2	348093	15	protein_coding
ENSG00000230257	1.42255	0.92525	7.15106	0.00749199	0.0155251	NFE4	nuclear factor, erythroid 4	58160	7	protein_coding
ENSG00000263934	1.39317	1.989	6.56204	0.0104177	0.0208785	SNORD3A	small nucleolar RNA, C/D box 3A		17	snoRNA
ENSG00000231412	1.44669	1.40471	6.53773	0.010561	0.0211305		novel transcript		19	lincRNA
ENSG00000236397	1.22469	1.24741	6.30192	0.0120607	0.0238085	DDX11L2	DEAD/H-box helicase 11 like 2 (pseudogene)		2	unprocessed_pseudogene
ENSG00000169397	1.07702	1.35009	6.11266	0.0134217	0.026235	RNASE3	ribonuclease A family member 3	6037	14	protein_coding
ENSG00000168542	2.0373	1.31447	5.84729	0.015601	0.0300868	COL3A1	collagen type III alpha 1 chain	1281	2	protein_coding
ENSG00000201098	1.2853	1.05188	5.39208	0.0202283	0.0379986	RNY1	RNA, Ro60-associated Y1	6084	7	misc_RNA
ENSG00000224114	1.22277	4.83335	5.11933	0.0236607	0.0437604		ribosomal protein S14 (RPS14) pseudogene		1	processed_pseudogene
