# Supplementary material for: Epitranscriptome analysis of NAD-capped RNA by spike-in-based normalization and prediction of chronological age
Source: iScience. 2023 Nov 22;26(12):108558. doi: 10.1016/j.isci.2023.108558 (PMC10716591; doi:10.1016/j.isci.2023.108558)
Supplement: Table S5. Top 20 summarized pathways of NAD-capped RNAs in human PBMCs across all age groups (n = 809), related to Figure 4 [file mmc6.xlsx]

## Sheet: Sheet1
Table S5. Top 20 summarized pathways of NAD-capped RNAs in human PBMCs across all age groups (n=809), related to Figure 4
Category	Term	Description	Log10P	Log10FDR	InTerm_InList	Symbols
KEGG Pathway	hsa00190	Oxidative phosphorylation	-15.4645	-11.3107	25/134	ATP5F1E,ATP5PF,ATP6V1E1,COX6C,CYC1,ATP6,ATP8,COX3,CYTB,ND1,ND2,ND4,ND4L,ND5,ND6,NDUFA3,NDUFB4,NDUFB5,NDUFC1,UQCRC2,ATP6V0E1,ATP6V1G1,ATP5MF,UQCR10,ATP6V1D
KEGG Pathway	hsa00970	Aminoacyl-tRNA biosynthesis	-14.3817	-10.6343	18/66	TRNA,TRND,TRNE,TRNF,TRNG,TRNH,TRNI,TRNK,TRNL1,TRNL2,TRNM,TRNP,TRNQ,TRNR,TRNS2,TRNT,TRNV,TRNW
Reactome Gene Sets	R-HSA-8953854	Metabolism of RNA	-10.1594	-7.22488	47/716	GTF2H2,MAGOH,MFAP1,PCBP1,POLR2K,PSMC4,RPL6,RPL7,RPL28,RPLP2,RPS15,RPS26,RPS27,SNRPB2,SNRPC,SNRPG,ANP32A,KHSRP,SAP18,C1D,IGF2BP2,POP4,UPF2,DCPS,RPS27L,RPL26L1,RBMX2,RTRAF,LSM7,GAR1,TRMT10C,CWC22,NUP37,GEMIN6,THOC7,SKIC8,NSRP1,RBM17,ZCRB1,TRMT10A,NUP35,CWF19L2,ZMAT2,APOBEC3H,RPL22L1,ZBTB8OS,GTF2H5
GO Biological Processes	GO:1902600	proton transmembrane transport	-8.71859	-5.92542	17/121	ATP1A3,ATP5F1E,ATP5PF,ATP6V1E1,CYC1,ATP6,ATP8,COX3,CYTB,ND4,ND5,ATP6V0E1,ATP6V1G1,ATP5MF,SLC17A5,UQCR10,ATP6V1D
GO Biological Processes	GO:0042254	ribosome biogenesis	-7.89901	-5.19299	25/291	FRG1,GLUL,PA2G4,RPL6,RPL7,RPS15,RPS27,CUL4B,C1D,POP4,GTPBP4,METTL5,RPS27L,RPL26L1,CINP,ESF1,GAR1,PAK1IP1,EFL1,RBFA,RPF2,MAK16,SRFBP1,RPL7L1,GTF2H5
GO Biological Processes	GO:0002250	adaptive immune response	-7.27859	-4.61932	36/581	TNFRSF17,CD3E,CD8A,CD27,CD40,CD40LG,FCER1G,KLRD1,LAG3,TRGC1,TRGC2,LILRB2,KLRK1,TRBV29-1,TRBV7-9,TRBV7-3,TRAV41,TRAV35,TRAV25,TRAV24,TRAV22,TRAV14DV4,TRAV13-2,TRAV8-1,IGLV5-45,IGLV3-25,IGLV3-21,IGLV3-9,IGKV1-9,IGKV1-6,IGKJ1,FOXP3,SHLD2,BTLA,GAPT,CLEC4D
Reactome Gene Sets	R-HSA-2262752	Cellular responses to stress	-6.98154	-4.34808	43/789	ATOX1,ATP6V1E1,CAPZA1,COX6C,CYBB,NQO1,GPX3,HBA1,HBB,COX3,PSMC4,RING1,RPL6,RPL7,RPL28,RPLP2,RPS15,RPS26,RPS27,CCL2,SKP1,TALDO1,ELOC,ELOB,TXN,UBE2E1,CUL1,KHSRP,ATP6V0E1,BAG5,ATP6V1G1,TUBB4A,DCTN6,LY96,POT1,HIGD1A,RPS27L,RPL26L1,ATP6V1D,LAMTOR1,NUP37,NUP35,RPL22L1
Reactome Gene Sets	R-HSA-674695	RNA Polymerase II Pre-transcription Events	-6.59583	-3.98672	12/81	GTF2H2,POLR2K,TAF9,TAF12,ELOC,ELOB,ELOA,TAF15,IWS1,SKIC8,TAF3,GTF2H5
WikiPathways	WP4396	Nonalcoholic fatty liver disease	-5.62757	-3.12935	15/155	CASP3,CASP8,CDC42,COX6C,CYC1,COX3,CYTB,NDUFA3,NDUFB4,NDUFB5,NDUFC1,CCL2,TGFB1,UQCRC2,UQCR10
Reactome Gene Sets	R-HSA-1280218	Adaptive Immune System	-4.14029	-1.88773	35/769	CALM2,CAPZA1,CD3E,CD8A,CD40,CD40LG,CDC42,COL1A2,COL3A1,CYBB,PDIA3,ITGB1,KLRD1,LAG3,CD200,PSMC4,SKP1,ELOC,ELOB,UBE2E1,CUL1,UBE2L6,LILRB2,TUBB4A,DCTN6,HCST,KLRK1,LY96,FBXO7,ANAPC13,KLRF1,UBE2Q1,BTLA,KCTD6,NCR3
Reactome Gene Sets	R-HSA-8949613	Cristae formation	-5.34124	-2.86683	7/31	ATP5F1E,ATP5PF,ATP6,ATP8,MTX1,ATP5MF,APOO
GO Biological Processes	GO:0002768	immune response-regulating cell surface receptor signaling pathway	-5.16711	-2.71526	19/258	CD3E,CD8A,CD40,FCER1G,FPR1,FPR3,KLRC3,KLRD1,TRGC1,TRGC2,LILRB2,KLRK1,LY96,CLEC4E,FOXP3,TMEM126A,BTLA,NCR3,CLEC4D
GO Biological Processes	GO:0001775	cell activation	-4.90897	-2.49399	35/705	ANXA3,CASP8,CD2,CD3E,CD8A,CD40,CD40LG,COL3A1,DNASE1L3,FCER1G,FKBP1B,GPR18,HBB,CXCL10,ITGB1,LAG3,LCP1,POU2AF1,PTGER4,CCL3,SNCA,TRGC1,TRGC2,TIMP1,FZD6,MYL9,KLRK1,FBXO7,CLEC4E,FOXP3,BATF2,TICAM1,GAPT,NCR3,CLEC4D
WikiPathways	WP5039	SARS-CoV-2 innate immunity evasion and cell-specific immune response	-4.79232	-2.39709	9/66	CASP8,CXCL10,LAG3,PPBP,CCL2,CCL3,CCL4,TGFB1,TANK
Reactome Gene Sets	R-HSA-6781823	Formation of TC-NER Pre-Incision Complex	-4.5892	-2.222	8/54	ERCC8,GTF2H2,HMGN1,POLR2K,CUL4B,COPS8,COPS7A,GTF2H5
GO Biological Processes	GO:0098869	cellular oxidant detoxification	-4.50595	-2.14981	10/89	ALOX5AP,APOE,NQO1,GPX3,GSTM2,HBA1,HBB,MGST1,MGST3,TXN
Reactome Gene Sets	R-HSA-2173782	Binding and Uptake of Ligands by Scavenger Receptors	-4.42301	-2.09473	7/42	APOE,COL1A2,COL3A1,COL4A1,COL4A2,HBA1,HBB
Reactome Gene Sets	R-HSA-112382	Formation of RNA Pol II elongation complex	-4.35803	-2.04503	8/58	GTF2H2,POLR2K,ELOC,ELOB,ELOA,IWS1,SKIC8,GTF2H5
GO Biological Processes	GO:1903333	negative regulation of protein folding	-4.35464	-2.04503	3/4	PDCD5,BAG5,PDCL3
WikiPathways	WP366	TGF-beta signaling pathway	-4.35311	-2.04503	12/132	CAV1,CDC42,COL1A2,TNC,ITGB1,SKP1,TGFB1,TGFB1I1,KLF10,SUMO1,CUL1,FOXP3
