# Supplementary material for: Epitranscriptome analysis of NAD-capped RNA by spike-in-based normalization and prediction of chronological age
Source: iScience. 2023 Nov 22;26(12):108558. doi: 10.1016/j.isci.2023.108558 (PMC10716591; doi:10.1016/j.isci.2023.108558)
Supplement: Table S6. Lists of NAD-RNAs in each age-associated cluster, related to Figure 5 [file mmc7.xlsx]

## Sheet: Sheet1
Table S6. Lists of NAD-RNAs in each age-associated cluster, related to Figure 5
GeneID	Spearman_correlation_age	Pvalue	FDR	symbol	gene_name	entrezgene_id	ClusterID
ENSG00000013275	0.196483	0.129097	0.384751	PSMC4	proteasome 26S subunit, ATPase 4	5704	1
ENSG00000104853	0.0916392	0.482431	0.752862	CLPTM1	CLPTM1 regulator of GABA type A receptor forward trafficking	1209	1
ENSG00000113387	0.397359	0.00151951	0.055823	SUB1	SUB1 regulator of transcription	10923	1
ENSG00000143110	0.178912	0.16771	0.431227	C1orf162	chromosome 1 open reading frame 162	128346	1
ENSG00000167635	0.267693	0.037003	0.209338	ZNF146	zinc finger protein 146	7705	1
ENSG00000105185	0.0679554	0.602805	0.8322	PDCD5	programmed cell death 5	9141	1
ENSG00000173915	0.126517	0.331252	0.623215	ATP5MK	ATP synthase membrane subunit k	84833	1
ENSG00000087302	0.321624	0.0114864	0.122443	RTRAF	RNA transcription, translation and transport factor	51637	1
ENSG00000237350	0.011617	0.929195	0.967463	CDC42P6	cell division cycle 42 pseudogene 6		1
ENSG00000050130	0.362508	0.00409096	0.0827986	JKAMP	JNK1/MAPK8 associated membrane protein	51528	1
ENSG00000218739	0.196351	0.12936	0.384751	CEBPZOS	CEBPZ opposite strand	100505876	1
ENSG00000119929	0.202411	0.11772	0.367054	CUTC	cutC copper transporter	51076	1
ENSG00000078668	0.228979	0.0758894	0.295166	VDAC3	voltage dependent anion channel 3	7419	1
ENSG00000185088	0.282301	0.0275052	0.181173	RPS27L	ribosomal protein S27 like	51065	1
ENSG00000235082	0.194737	0.132603	0.387748	SUMO1P3	SUMO1 pseudogene 3		1
ENSG00000169019	0.171873	0.185343	0.446257	COMMD8	COMM domain containing 8	54951	1
ENSG00000176261	0.271742	0.0341319	0.206065	ZBTB8OS	zinc finger and BTB domain containing 8 opposite strand	339487	1
ENSG00000124562	0.349515	0.00576265	0.0897762	SNRPC	small nuclear ribonucleoprotein polypeptide C	6631	1
ENSG00000116030	0.355522	0.00492699	0.0875637	SUMO1	small ubiquitin like modifier 1	7341	1
ENSG00000105879	0.185051	0.15336	0.417739	CBLL1	Cbl proto-oncogene like 1	79872	1
ENSG00000105329	-0.336972	0.00791808	0.105635	TGFB1	transforming growth factor beta 1	7040	1
ENSG00000185862	-0.154223	0.23534	0.515962	EVI2B	ecotropic viral integration site 2B	2124	1
ENSG00000083099	0.178171	0.169506	0.431227	LYRM2	LYR motif containing 2	57226	1
ENSG00000181061	0.281613	0.0279013	0.181173	HIGD1A	HIG1 hypoxia inducible domain family member 1A	25994	1
ENSG00000114902	0.0512576	0.694828	0.871498	SPCS1	signal peptidase complex subunit 1	28972	1
ENSG00000111142	0.0912158	0.484465	0.752862	METAP2	methionyl aminopeptidase 2	10988	1
ENSG00000146223	0.157716	0.224774	0.505294	RPL7L1	ribosomal protein L7 like 1	285855	1
ENSG00000205581	0.304344	0.0170932	0.149131	HMGN1	high mobility group nucleosome binding domain 1	3150	1
ENSG00000204227	0.0891518	0.494446	0.758662	RING1	ring finger protein 1	6015	1
ENSG00000122033	0.0936504	0.472831	0.746247	MTIF3	mitochondrial translational initiation factor 3	219402	1
ENSG00000172172	0.135779	0.296779	0.586533	MRPL13	mitochondrial ribosomal protein L13	28998	1
ENSG00000088247	0.0270975	0.835777	0.932385	KHSRP	KH-type splicing regulatory protein	8570	1
ENSG00000253954	-0.181558	0.161409	0.423173	HMGN1P38	high mobility group nucleosome binding domain 1 pseudogene 38		1
ENSG00000061794	0.163564	0.207832	0.485942	MRPS35	mitochondrial ribosomal protein S35	60488	1
ENSG00000213585	0.367907	0.0035335	0.0772595	VDAC1	voltage dependent anion channel 1	7416	1
ENSG00000105698	0.0222019	0.865139	0.946443	USF2	upstream transcription factor 2, c-fos interacting	7392	1
ENSG00000169714	0.17526	0.176698	0.435819	CNBP	CCHC-type zinc finger nucleic acid binding protein	7555	1
ENSG00000118418	0.177377	0.171446	0.432086	HMGN3	high mobility group nucleosomal binding domain 3	9324	1
ENSG00000111481	0.257294	0.0453067	0.231982	COPZ1	COPI coat complex subunit zeta 1	22818	1
ENSG00000104613	0.455497	0.000225462	0.026057	INTS10	integrator complex subunit 10	55174	1
ENSG00000085231	0.0132312	0.919387	0.963817	AK6	adenylate kinase 6	102157402	1
ENSG00000129055	0.26645	0.0379241	0.212476	ANAPC13	anaphase promoting complex subunit 13	25847	1
ENSG00000206573	0.308498	0.0155665	0.146433	THUMPD3-AS1	THUMPD3 antisense RNA 1	440944	1
ENSG00000150459	0.304317	0.0171033	0.149131	SAP18	Sin3A associated protein 18	10284	1
ENSG00000137970	0.170391	0.189219	0.451559	RPL7P9	ribosomal protein L7 pseudogene 9		1
ENSG00000147604	0.173038	0.182337	0.442976	RPL7	ribosomal protein L7	6129	1
ENSG00000170310	0.140383	0.280544	0.568823	STX8	syntaxin 8	9482	1
ENSG00000146007	0.137657	0.290082	0.582323	ZMAT2	zinc finger matrin-type 2	153527	1
ENSG00000273841	0.270551	0.0349564	0.206449	TAF9	TATA-box binding protein associated factor 9	6880	1
ENSG00000081870	0.179283	0.166817	0.431227	HSPB11	heat shock protein family B (small) member 11	51668	1
ENSG00000270647	0.0671086	0.607342	0.834193	TAF15	TATA-box binding protein associated factor 15	8148	1
ENSG00000128708	0.291298	0.0227455	0.168344	HAT1	histone acetyltransferase 1	8520	1
ENSG00000109534	0.14639	0.260265	0.54127	GAR1	GAR1 ribonucleoprotein	54433	1
ENSG00000014641	0.33504	0.00830598	0.10799	MDH1	malate dehydrogenase 1	4190	1
ENSG00000214485	0.248402	0.0535669	0.259495	RPL7P1	ribosomal protein L7 pseudogene 1		1
ENSG00000136888	0.254489	0.0477913	0.242372	ATP6V1G1	ATPase H+ transporting V1 subunit G1	9550	1
ENSG00000175550	-0.170815	0.188106	0.450729	DRAP1	DR1 associated protein 1	10589	1
ENSG00000133321	0.214107	0.0975374	0.333668	PLAAT4	phospholipase A and acyltransferase 4	5920	1
ENSG00000163634	0.298734	0.0193564	0.157584	THOC7	THO complex subunit 7	80145	1
ENSG00000143933	0.343826	0.00666642	0.0929851	CALM2	calmodulin 2	805	1
ENSG00000198721	0.229852	0.0747479	0.294225	ECI2	enoyl-CoA delta isomerase 2	10455	1
ENSG00000111845	0.25433	0.0479352	0.242372	PAK1IP1	PAK1 interacting protein 1	55003	1
ENSG00000196511	0.224427	0.0820648	0.304543	TPK1	thiamin pyrophosphokinase 1	27010	1
ENSG00000108107	0.131068	0.314007	0.604838	RPL28	ribosomal protein L28	6158	1
ENSG00000177879	0.349462	0.00577054	0.0897762	AP3S1	adaptor related protein complex 3 subunit sigma 1	1176	1
ENSG00000269893	0.0906337	0.487269	0.75308	SNHG8	small nucleolar RNA host gene 8		1
ENSG00000147687	0.216886	0.0931642	0.326276	TATDN1	TatD DNase domain containing 1	83940	1
ENSG00000113732	0.205216	0.112611	0.358671	ATP6V0E1	ATPase H+ transporting V0 subunit e1	8992	1
ENSG00000078808	0.122918	0.345301	0.63201	SDF4	stromal cell derived factor 4	51150	1
ENSG00000243317	0.18865	0.145383	0.40997	STMP1	short transmembrane mitochondrial protein 1	647087	1
ENSG00000151092	0.524008	1.46382e-05	0.00573714	NGLY1	N-glycanase 1	55768	1
ENSG00000155959	0.329139	0.00959531	0.115419	VBP1	VHL binding protein 1	7411	1
ENSG00000065518	0.0915334	0.482939	0.752862	NDUFB4	NADH:ubiquinone oxidoreductase subunit B4	4710	1
ENSG00000155329	0.227233	0.0782138	0.299881	ZCCHC10	zinc finger CCHC-type containing 10	54819	1
ENSG00000110848	0.209106	0.10581	0.347745	CD69	CD69 molecule	969	1
ENSG00000109390	-0.072454	0.578958	0.818841	NDUFC1	NADH:ubiquinone oxidoreductase subunit C1	4717	1
ENSG00000244398	0.290187	0.0232928	0.168344	RPL36AP37	ribosomal protein L36a pseudogene 37		1
ENSG00000143727	0.337263	0.00786102	0.105635	ACP1	acid phosphatase 1	52	1
ENSG00000177556	0.0620543	0.634722	0.841141	ATOX1	antioxidant 1 copper chaperone	475	1
ENSG00000131171	0.0544331	0.676934	0.862425	SH3BGRL	SH3 domain binding glutamate rich protein like	6451	1
ENSG00000114021	0.187671	0.147522	0.41296	NIT2	nitrilase family member 2	56954	1
ENSG00000131100	0.222655	0.0845752	0.308204	ATP6V1E1	ATPase H+ transporting V1 subunit E1	529	1
ENSG00000151348	0.330356	0.00931597	0.114191	EXT2	exostosin glycosyltransferase 2	2132	1
ENSG00000093144	0.231996	0.072004	0.293439	ECHDC1	ethylmalonyl-CoA decarboxylase 1	55862	1
ENSG00000122873	0.13906	0.285148	0.573842	CISD1	CDGSH iron sulfur domain 1	55847	1
ENSG00000241468	0.183834	0.15613	0.418568	ATP5MF	ATP synthase membrane subunit f	9551	1
ENSG00000011007	0.386351	0.00210189	0.065401	ELOA	elongin A	6924	1
ENSG00000101052	0.351659	0.00545118	0.0897762	IFT52	intraflagellar transport 52	51098	1
ENSG00000160563	0.178489	0.168734	0.431227	MED27	mediator complex subunit 27	9442	1
ENSG00000167699	0.201749	0.11895	0.367293	GLOD4	glyoxalase domain containing 4	51031	1
ENSG00000027075	0.427685	0.000586039	0.0339717	PRKCH	protein kinase C eta	5583	1
ENSG00000171202	0.157689	0.224853	0.505294	TMEM126A	transmembrane protein 126A	84233	1
ENSG00000154589	0.113391	0.384244	0.67724	LY96	lymphocyte antigen 96	23643	1
ENSG00000176209	0.101748	0.435235	0.720052	SMIM19	small integral membrane protein 19	114926	1
ENSG00000065548	0.229297	0.0754727	0.294963	ZC3H15	zinc finger CCCH-type containing 15	55854	1
ENSG00000149357	-0.190714	0.14095	0.402928	LAMTOR1	late endosomal/lysosomal adaptor, MAPK and MTOR activator 1	55004	1
ENSG00000236287	0.380688	0.00247315	0.0681282	ZBED5	zinc finger BED-type containing 5	58486	1
ENSG00000154723	0.268726	0.0362527	0.208003	ATP5PF	ATP synthase peripheral stalk subunit F6	522	1
ENSG00000171497	0.155519	0.231378	0.513549	PPID	peptidylprolyl isomerase D	5481	1
ENSG00000164919	0.124241	0.340093	0.627216	COX6C	cytochrome c oxidase subunit 6C	1345	1
ENSG00000151093	0.120166	0.35629	0.64483	OXSM	3-oxoacyl-ACP synthase, mitochondrial	54995	1
ENSG00000102245	0.0140515	0.914408	0.963817	CD40LG	CD40 ligand	959	1
ENSG00000241553	0.362482	0.00409387	0.0827986	ARPC4	actin related protein 2/3 complex subunit 4	10093	1
ENSG00000136146	0.0278384	0.831352	0.932159	MED4	mediator complex subunit 4	29079	1
ENSG00000150681	0.07772	0.551605	0.794036	RGS18	regulator of G protein signaling 18	64407	1
ENSG00000005486	0.211752	0.101368	0.341694	RHBDD2	rhomboid domain containing 2	57414	1
ENSG00000257815	0.0751267	0.564998	0.808997	PRANCR	progenitor renewal associated non-coding RNA	101928062	1
ENSG00000179091	-0.0128343	0.921798	0.963817	CYC1	cytochrome c1	1537	1
ENSG00000102898	0.0970905	0.45665	0.735916	NUTF2	nuclear transport factor 2	10204	1
ENSG00000136521	0.258141	0.0445778	0.231176	NDUFB5	NADH:ubiquinone oxidoreductase subunit B5	4711	1
ENSG00000169564	-0.104553	0.422615	0.708452	PCBP1	poly(rC) binding protein 1	5093	1
ENSG00000065154	0.204819	0.113323	0.359524	OAT	ornithine aminotransferase	4942	1
ENSG00000258733	0.148666	0.252846	0.53395	LINC02328	long intergenic non-protein coding RNA 2328		1
ENSG00000104412	0.103071	0.429256	0.715175	EMC2	ER membrane protein complex subunit 2	9694	1
ENSG00000172799	0.200955	0.12044	0.370453	ZBTB8OSP2	zinc finger and BTB domain containing 8 opposite strand pseudogene 2		1
ENSG00000235734	0.101457	0.436557	0.72021	HMGN1P36	high mobility group nucleosome binding domain 1 pseudogene 36		1
ENSG00000100982	0.11609	0.372953	0.667515	PCIF1	phosphorylated CTD interacting factor 1	63935	1
ENSG00000113369	0.259093	0.0437694	0.231176	ARRDC3	arrestin domain containing 3	57561	1
ENSG00000167674	0.00672145	0.958998	0.985806	HDGFL2	HDGF like 2	84717	1
ENSG00000131779	0.307387	0.015963	0.14675	PEX11B	peroxisomal biogenesis factor 11 beta	8799	1
ENSG00000248569	-0.119425	0.359286	0.648799		mediator complex subunit 27 (MED27) pseudogene		1
ENSG00000073905	0.185766	0.151751	0.414753	VDAC1P1	voltage dependent anion channel 1 pseudogene 1		1
ENSG00000267809	0.0680877	0.602098	0.8322	NDUFV2P1	NADH:ubiquinone oxidoreductase core subunit V2 pseudogene 1		1
ENSG00000158019	0.444224	0.000335353	0.0296944	BABAM2	BRISC and BRCA1 A complex member 2	9577	1
ENSG00000139168	0.00214345	0.98692	0.994682	ZCRB1	zinc finger CCHC-type and RNA binding motif containing 1	85437	1
ENSG00000110063	0.100557	0.440656	0.722632	DCPS	decapping enzyme, scavenger	28960	1
ENSG00000109919	0.184019	0.155707	0.418568	MTCH2	mitochondrial carrier 2	23788	1
ENSG00000113068	0.259702	0.0432592	0.231176	PFDN1	prefoldin subunit 1	5201	1
ENSG00000229097	0.104473	0.42297	0.708452	CALM2P2	calmodulin 2 pseudogene 2		1
ENSG00000204397	-0.0391114	0.764738	0.899234	CARD16	caspase recruitment domain family member 16	114769	1
ENSG00000151611	0.110189	0.397898	0.684893	MMAA	metabolism of cobalamin associated A	166785	1
ENSG00000253341	0.0379735	0.771394	0.904432	PCBP2P2	poly(rC) binding protein 2 pseudogene 2		1
ENSG00000151657	0.232763	0.0710414	0.293439	KIN	Kin17 DNA and RNA binding protein	22944	1
ENSG00000227081	0.13943	0.283854	0.572663		ribosomal protein S27 (RPS27) pseudogene		1
ENSG00000023697	0.312018	0.0143661	0.138359	DERA	deoxyribose-phosphate aldolase	51071	1
ENSG00000140350	0.515461	2.12749e-05	0.00573714	ANP32A	acidic nuclear phosphoprotein 32 family member A	8125	1
ENSG00000182054	0.174334	0.179032	0.437574	IDH2	isocitrate dehydrogenase (NADP(+)) 2	3418	1
ENSG00000151461	-0.405721	0.00117877	0.0454108	UPF2	UPF2 regulator of nonsense mediated mRNA decay	26019	1
ENSG00000140395	0.345334	0.00641548	0.0926808	SKIC8	SKI8 subunit of superkiller complex	80349	1
ENSG00000138382	0.124267	0.33999	0.627216	METTL5	methyltransferase 5, N6-adenosine	29081	1
ENSG00000179262	-0.0545919	0.676044	0.862425	RAD23A	RAD23 homolog A, nucleotide excision repair protein	5886	1
ENSG00000163584	0.220061	0.0883557	0.316282	RPL22L1	ribosomal protein L22 like 1	200916	1
ENSG00000166170	0.32038	0.0118286	0.122684	BAG5	BAG cochaperone 5	9529	1
ENSG00000037241	0.246921	0.0550559	0.263155	RPL26L1	ribosomal protein L26 like 1	51121	1
ENSG00000163170	0.295082	0.0209628	0.164005	BOLA3	bolA family member 3	388962	1
ENSG00000136159	0.230937	0.0733488	0.293439	NUDT15	nudix hydrolase 15	55270	1
ENSG00000101166	0.186295	0.150568	0.414317	PRELID3B	PRELI domain containing 3B	51012	1
ENSG00000150787	0.101139	0.438001	0.72021	PTS	6-pyruvoyltetrahydropterin synthase	5805	1
ENSG00000100865	0.0311462	0.81166	0.924835	CINP	cyclin dependent kinase 2 interacting protein	51550	1
ENSG00000075188	0.277088	0.0306276	0.192076	NUP37	nucleoporin 37	79023	1
ENSG00000101079	0.30961	0.0151785	0.144463	NDRG3	NDRG family member 3	57446	1
ENSG00000126264	-0.0926184	0.477744	0.750476	HCST	hematopoietic cell signal transducer	10870	1
ENSG00000235162	0.283465	0.0268456	0.180984	C12orf75	chromosome 12 open reading frame 75	387882	1
ENSG00000113734	0.0903161	0.488802	0.753221	BNIP1	BCL2 interacting protein 1	662	1
ENSG00000100554	0.243877	0.058219	0.267609	ATP6V1D	ATPase H+ transporting V1 subunit D	51382	1
ENSG00000136874	-0.0905543	0.487652	0.75308	STX17	syntaxin 17	55014	1
ENSG00000089048	0.125511	0.33514	0.62472	ESF1	ESF1 nucleolar pre-rRNA processing protein homolog	51575	1
ENSG00000140598	0.21715	0.0927559	0.326276	EFL1	elongation factor like GTPase 1	79631	1
ENSG00000105171	0.111989	0.39019	0.681251	POP4	POP4 homolog, ribonuclease P/MRP subunit	10775	1
ENSG00000109775	0.0728509	0.576875	0.817324	UFSP2	UFM1 specific peptidase 2	55325	1
ENSG00000136514	0.200717	0.120889	0.370453	RTP4	receptor transporter protein 4	64108	1
ENSG00000125482	0.0737771	0.572027	0.814736	TTF1	transcription termination factor 1	7270	1
ENSG00000125534	-0.123976	0.341131	0.627216	PPDPF	pancreatic progenitor cell differentiation and proliferation factor	79144	1
ENSG00000226950	0.00817688	0.95013	0.979179	DANCR	differentiation antagonizing non-protein coding RNA	57291	1
ENSG00000108798	0.0852089	0.513805	0.76679	ABI3	ABI family member 3	51225	1
ENSG00000228532	0.0204819	0.8755	0.946443	SUMO2P21	SUMO2 pseudogene 21		1
ENSG00000113088	0.154434	0.23469	0.515962	GZMK	granzyme K	3003	1
ENSG00000058799	0.286905	0.0249741	0.174173	YIPF1	Yip1 domain family member 1	54432	1
ENSG00000176454	0.0877757	0.501159	0.760424	LPCAT4	lysophosphatidylcholine acyltransferase 4	254531	1
ENSG00000203950	-0.0676114	0.604646	0.83332	RTL8A	retrotransposon Gag like 8A	26071	1
ENSG00000213699	0.0360153	0.782887	0.908869	SLC35F6	solute carrier family 35 member F6	54978	1
ENSG00000112335	0.270763	0.0348086	0.206449	SNX3	sorting nexin 3	8724	1
ENSG00000102007	0.0828802	0.525417	0.774248	PLP2	proteolipid protein 2	5355	1
ENSG00000127080	0.100425	0.441261	0.722632	IPPK	inositol-pentakisphosphate 2-kinase	64768	1
ENSG00000104218	0.319216	0.0121569	0.124492	CSPP1	centrosome and spindle pole associated protein 1	79848	1
ENSG00000234287	0.267799	0.0369254	0.209338		ribosomal protein S27 (RPS27) pseudogene		1
ENSG00000173264	0.111063	0.394146	0.681251	GPR137	G protein-coupled receptor 137	56834	1
ENSG00000102265	0.0362535	0.781487	0.908869	TIMP1	TIMP metallopeptidase inhibitor 1	7076	1
ENSG00000156587	0.163802	0.207161	0.485779	UBE2L6	ubiquitin conjugating enzyme E2 L6	9246	1
ENSG00000124172	0.128925	0.322055	0.611602	ATP5F1E	ATP synthase F1 subunit epsilon	514	1
ENSG00000107438	-0.191429	0.139439	0.400022	PDLIM1	PDZ and LIM domain 1	9124	1
ENSG00000132965	0.0459652	0.725019	0.88579	ALOX5AP	arachidonate 5-lipoxygenase activating protein	241	1
ENSG00000198851	0.158033	0.22383	0.505294	CD3E	CD3 epsilon subunit of T-cell receptor complex	916	1
ENSG00000066583	0.25994	0.0430609	0.231176	ISOC1	isochorismatase domain containing 1	51015	1
ENSG00000168904	0.233398	0.0702526	0.292961	LRRC28	leucine rich repeat containing 28	123355	1
ENSG00000152147	0.0619484	0.635301	0.841141	GEMIN6	gem nuclear organelle associated protein 6	79833	1
ENSG00000049167	0.134006	0.30319	0.592465	ERCC8	ERCC excision repair 8, CSA ubiquitin ligase complex subunit	1161	1
ENSG00000173511	0.0394025	0.763038	0.898541	VEGFB	vascular endothelial growth factor B	7423	1
ENSG00000109536	0.202014	0.118457	0.367172	FRG1	FSHD region gene 1	2483	1
ENSG00000164305	0.442239	0.000359126	0.0296944	CASP3	caspase 3	836	1
ENSG00000170515	0.258961	0.0438809	0.231176	PA2G4	proliferation-associated 2G4	5036	1
ENSG00000213856	0.128078	0.32527	0.614822	VDAC1P2	voltage dependent anion channel 1 pseudogene 2		1
ENSG00000067365	0.0609429	0.64081	0.842952	METTL22	methyltransferase 22, Kin17 lysine	79091	1
ENSG00000136810	0.204025	0.114759	0.362656	TXN	thioredoxin	7295	1
ENSG00000158869	-0.0145543	0.911357	0.963817	FCER1G	Fc epsilon receptor Ig	2207	1
ENSG00000268355	0.282671	0.0272939	0.181173		novel transcript		1
ENSG00000174173	0.225751	0.0802301	0.301856	TRMT10C	tRNA methyltransferase 10C, mitochondrial RNase P subunit	54931	1
ENSG00000259436	-0.020429	0.87582	0.946443		novel transcript, antisense to POU2F2		1
ENSG00000102409	0.146787	0.25896	0.54127	BEX4	brain expressed X-linked 4	56271	1
ENSG00000150456	0.235145	0.0681193	0.288526	EEF1AKMT1	EEF1A lysine methyltransferase 1	221143	1
ENSG00000247774	0.159542	0.219384	0.498544	PCED1B-AS1	PCED1B antisense RNA 1	100233209	1
ENSG00000117691	0.239088	0.063494	0.281493	NENF	neudesin neurotrophic factor	29937	1
ENSG00000159335	0.102595	0.431403	0.715175	PTMS	parathymosin	5763	1
ENSG00000115540	0.303444	0.0174401	0.149131	MOB4	MOB family member 4, phocein	25843	1
ENSG00000233762	0.15716	0.226432	0.507434	RPS15P4	ribosomal protein S15 pseudogene 4		1
ENSG00000104671	0.156234	0.229215	0.511197	DCTN6	dynactin subunit 6	10671	1
ENSG00000171928	0.087617	0.501936	0.760424	TVP23B	trans-golgi network vesicle protein 23 homolog B	51030	1
ENSG00000204604	0.152688	0.240089	0.519338	ZNF468	zinc finger protein 468	90333	1
ENSG00000122694	0.236388	0.0666321	0.285348	GLIPR2	GLI pathogenesis related 2	152007	1
ENSG00000131042	0.051734	0.692133	0.871498	LILRB2	leukocyte immunoglobulin like receptor B2	10288	1
ENSG00000115539	0.194181	0.133733	0.389174	PDCL3	phosducin like 3	79031	1
ENSG00000150045	0.115852	0.373941	0.667515	KLRF1	killer cell lectin like receptor F1	51348	1
ENSG00000099290	-0.120668	0.354267	0.642605	WASHC2A	WASH complex subunit 2A	387680	1
ENSG00000120656	0.0880933	0.499605	0.760424	TAF12	TATA-box binding protein associated factor 12	6883	1
ENSG00000140280	0.174493	0.17863	0.437574	LYSMD2	LysM domain containing 2	256586	1
ENSG00000116815	0.135646	0.297254	0.586533	CD58	CD58 molecule	965	1
ENSG00000119328	0.105744	0.417322	0.70712	ABITRAM	actin binding transcription modulator	54942	1
ENSG00000270605	0.0337395	0.796302	0.918985		novel transcript		1
ENSG00000150093	0.294844	0.0210714	0.164005	ITGB1	integrin subunit beta 1	3688	1
ENSG00000177954	0.277485	0.0303799	0.19201	RPS27	ribosomal protein S27	6232	1
ENSG00000234369	-0.0523955	0.688397	0.871498	TATDN1P1	TatD DNase domain containing 1 pseudogene 1		1
ENSG00000100802	0.0465738	0.721525	0.88579	C14orf93	chromosome 14 open reading frame 93	60686	1
ENSG00000244363	-0.0218844	0.86705	0.946443	RPL7P23	ribosomal protein L7 pseudogene 23		1
ENSG00000064012	0.360259	0.00434529	0.08574	CASP8	caspase 8	841	1
ENSG00000104341	0.113868	0.382236	0.675173	LAPTM4B	lysosomal protein transmembrane 4 beta	55353	1
ENSG00000139679	0.313817	0.0137837	0.134596	LPAR6	lysophosphatidic acid receptor 6	10161	1
ENSG00000269378	0.344011	0.00663515	0.0929851	ITGB1P1	integrin subunit beta 1 pseudogene 1		1
ENSG00000250479	-0.10757	0.409279	0.695603	CHCHD10	coiled-coil-helix-coiled-coil-helix domain containing 10	400916	1
ENSG00000157514	0.270313	0.0351232	0.206449	TSC22D3	TSC22 domain family member 3	1831	1
ENSG00000138613	-0.0269387	0.836726	0.932385	APH1B	aph-1 homolog B, gamma-secretase subunit	83464	1
ENSG00000272779	0.046415	0.722436	0.88579	BMS1P20	BMS1 pseudogene 20		1
ENSG00000127914	-0.281454	0.0279934	0.181173	AKAP9	A-kinase anchoring protein 9	10142	1
ENSG00000101546	-0.0846532	0.516564	0.76679	RBFA	ribosome binding factor A	79863	1
ENSG00000131931	0.0635891	0.626354	0.83921	THAP1	THAP domain containing 1	55145	1
ENSG00000163166	-0.0350627	0.788495	0.912579	IWS1	interacts with SUPT6H, CTD assembly factor 1	55677	1
ENSG00000177197	0.180394	0.164159	0.427025	PCNPP5	PEST containing nuclear protein pseudogene 5		1
ENSG00000197498	0.260972	0.0422103	0.230731	RPF2	ribosome production factor 2 homolog	84154	1
ENSG00000258016	-0.209582	0.104999	0.347745	HIGD1AP1	HIG1 hypoxia inducible domain family member 1A pseudogene 1		1
ENSG00000152404	0.244301	0.0577703	0.267609	CWF19L2	CWF19 like cell cycle control factor 2	143884	1
ENSG00000211694	0.205295	0.112469	0.358671	TRGV10	T cell receptor gamma variable 10 (non-functional)		1
ENSG00000011198	0.207809	0.108041	0.350959	ABHD5	abhydrolase domain containing 5, lysophosphatidic acid acyltransferase	51099	1
ENSG00000165168	0.164014	0.206567	0.485779	CYBB	cytochrome b-245 beta chain	1536	1
ENSG00000261612	0.11183	0.390866	0.681251	SUB1P3	SUB1 pseudogene 3		1
ENSG00000166228	0.0270181	0.836252	0.932385	PCBD1	pterin-4 alpha-carbinolamine dehydratase 1	5092	1
ENSG00000188002	0.0720571	0.581045	0.819125	PDCD6P1	PDCD6 pseudogene 1		1
ENSG00000068885	0.136599	0.293842	0.584075	IFT80	intraflagellar transport 80	57560	1
ENSG00000178498	0.274468	0.0323055	0.197993	DTX3	deltex E3 ubiquitin ligase 3	196403	1
ENSG00000225580	0.0388732	0.76613	0.899563	PA2G4P5	proliferation-associated 2G4 pseudogene 5		1
ENSG00000165410	0.0500668	0.701582	0.872419	CFL2	cofilin 2	1073	1
ENSG00000090104	0.0588523	0.652326	0.849743	RGS1	regulator of G protein signaling 1	5996	1
ENSG00000134539	0.303259	0.0175123	0.149131	KLRD1	killer cell lectin like receptor D1	3824	1
ENSG00000166262	0.0424192	0.745486	0.892157	FAM227B	family with sequence similarity 227 member B	196951	1
ENSG00000165476	0.227312	0.078107	0.299881	REEP3	receptor accessory protein 3	221035	1
ENSG00000120254	0.0865585	0.507136	0.764896	MTHFD1L	methylenetetrahydrofolate dehydrogenase (NADP+ dependent) 1 like	25902	1
ENSG00000185482	0.299713	0.018944	0.156384	STAC3	SH3 and cysteine rich domain 3	246329	1
ENSG00000196209	0.0535599	0.681838	0.865945	SIRPB2	signal regulatory protein beta 2	284759	1
ENSG00000166523	0.0941532	0.470447	0.744797	CLEC4E	C-type lectin domain family 4 member E	26253	1
ENSG00000127989	0.0807632	0.536085	0.780024	MTERF1	mitochondrial transcription termination factor 1	7978	1
ENSG00000184831	0.0748621	0.566373	0.809533	APOO	apolipoprotein O	79135	1
ENSG00000168301	0.00545125	0.966742	0.988741	KCTD6	potassium channel tetramerization domain containing 6	200845	1
ENSG00000103187	0.252001	0.0500869	0.248591	COTL1	coactosin like F-actin binding protein 1	23406	1
ENSG00000075407	-0.291854	0.0224759	0.168344	ZNF37A	zinc finger protein 37A	7587	1
ENSG00000229835	0.0654415	0.616316	0.83823	KHSRPP1	KH-type splicing regulatory protein pseudogene 1		1
ENSG00000236264	0.186666	0.149743	0.414317	RPL26P30	ribosomal protein L26 pseudogene 30		1
ENSG00000243199	0.17698	0.172422	0.433196	RPL6P10	ribosomal protein L6 pseudogene 10		1
ENSG00000215482	0.154302	0.235096	0.515962	CALM2P3	calmodulin 2 pseudogene 3		1
ENSG00000070081	0.266238	0.0380828	0.212476	NUCB2	nucleobindin 2	4925	1
ENSG00000230383	0.141706	0.27599	0.564569	RPL6P19	ribosomal protein L6 pseudogene 19		1
ENSG00000167555	0.0878022	0.501029	0.760424	ZNF528	zinc finger protein 528	84436	1
ENSG00000266088	0.181241	0.162155	0.423173		novel transcript		1
ENSG00000227203	0.0617632	0.636314	0.841141	SUB1P1	SUB1 pseudogene 1		1
ENSG00000135821	0.288705	0.0240399	0.170599	GLUL	glutamate-ammonia ligase	2752	1
ENSG00000236152	-0.0843885	0.517881	0.767336	MRPS36P1	mitochondrial ribosomal protein S36 pseudogene 1		1
ENSG00000230956	0.132338	0.309299	0.600056	CAPZA1P1	CAPZA1 pseudogene 1		1
ENSG00000197880	-0.263592	0.0401131	0.220758	MDS2	myelodysplastic syndrome 2 translocation associated	259283	1
ENSG00000163564	0.10884	0.403738	0.687629	PYHIN1	pyrin and HIN domain family member 1	149628	1
ENSG00000070831	0.1416	0.276352	0.564569	CDC42	cell division cycle 42	998	1
ENSG00000139193	0.131862	0.311059	0.602026	CD27	CD27 molecule	939	1
ENSG00000211814	0.236706	0.0662565	0.285348	TRAV35	T cell receptor alpha variable 35		1
ENSG00000166527	0.147581	0.256365	0.538699	CLEC4D	C-type lectin domain family 4 member D	338339	1
ENSG00000170545	0.0639067	0.624628	0.83921	SMAGP	small cell adhesion glycoprotein	57228	1
ENSG00000186265	0.0546978	0.675451	0.862425	BTLA	B and T lymphocyte associated	151888	1
ENSG00000196476	-0.177457	0.171251	0.432086	C20orf96	chromosome 20 open reading frame 96	140680	1
ENSG00000153140	0.0163273	0.90061	0.95684	CETN3	centrin 3	1070	1
ENSG00000163191	-0.093227	0.474843	0.74737	S100A11	S100 calcium binding protein A11	6282	1
ENSG00000013392	0.376375	0.00279403	0.069573	RWDD2A	RWD domain containing 2A	112611	1
ENSG00000156384	0.198441	0.12525	0.38093	SFR1	SWI5 dependent homologous recombination repair protein 1	119392	1
ENSG00000248049	0.0026727	0.98369	0.994682	UBA6-DT	UBA6 divergent transcript		1
ENSG00000125744	-0.155414	0.2317	0.513549	RTN2	reticulon 2	6253	1
ENSG00000138036	0.159304	0.220082	0.498729	DYNC2LI1	dynein cytoplasmic 2 light intermediate chain 1	51626	1
ENSG00000101439	0.0265682	0.838942	0.933568	CST3	cystatin C	1471	1
ENSG00000251562	0.161421	0.213933	0.494492	MALAT1	metastasis associated lung adenocarcinoma transcript 1	378938	1
ENSG00000213809	-0.002461	0.984982	0.994682	KLRK1	killer cell lectin like receptor K1	22914	1
ENSG00000260231	-0.0512841	0.694679	0.871498	KDM7A-DT	KDM7A divergent transcript	100134229	1
ENSG00000125454	-0.0299025	0.819051	0.925792	SLC25A19	solute carrier family 25 member 19	60386	1
ENSG00000205221	0.188624	0.145441	0.40997	VIT	vitrin	5212	1
ENSG00000169583	0.0134694	0.917941	0.963817	CLIC3	chloride intracellular channel 3	9022	1
ENSG00000254887	0.1036	0.426878	0.713521	POU2F2-AS1	POU2F2 antisense RNA 1		1
ENSG00000220749	0.282195	0.0275658	0.181173	RPL21P28	ribosomal protein L21 pseudogene 28		1
ENSG00000121552	-0.050993	0.696327	0.872026	CSTA	cystatin A	1475	1
ENSG00000151665	0.0128078	0.921959	0.963817	PIGF	phosphatidylinositol glycan anchor biosynthesis class F	5281	1
ENSG00000275557	-0.0330515	0.800369	0.920774		novel transcript		1
ENSG00000134864	0.23062	0.0737561	0.293439	GGACT	gamma-glutamylamine cyclotransferase	87769	1
ENSG00000175857	0.0635362	0.626641	0.83921	GAPT	GRB2 binding adaptor protein, transmembrane	202309	1
ENSG00000168273	0.133026	0.306768	0.596576	SMIM4	small integral membrane protein 4	440957	1
ENSG00000135211	-0.0613663	0.638488	0.842638	TMEM60	transmembrane protein 60	85025	1
ENSG00000230793	0.115694	0.374601	0.667515	SMARCE1P5	SWI/SNF related, matrix associated, actin dependent regulator of chromatin, subfamily e, member 1 pseudogene 5		1
ENSG00000275302	-0.0299819	0.818579	0.925792	CCL4	C-C motif chemokine ligand 4	6351	1
ENSG00000080986	0.0238161	0.855435	0.94413	NDC80	NDC80 kinetochore complex component	10403	1
ENSG00000228106	0.057	0.662598	0.856297	NA	NA	NA	1
ENSG00000116741	0.367907	0.0035335	0.0772595	RGS2	regulator of G protein signaling 2	5997	1
ENSG00000132436	0.323873	0.0108892	0.120677	FIGNL1	fidgetin like 1	63979	1
ENSG00000110844	0.0720306	0.581184	0.819125	PRPF40B	pre-mRNA processing factor 40 homolog B	25766	1
ENSG00000211806	-0.0962437	0.460604	0.737213	TRAV25	T cell receptor alpha variable 25		1
ENSG00000125245	0.0458064	0.725932	0.88579	GPR18	G protein-coupled receptor 18	2841	1
ENSG00000152475	-0.18955	0.143438	0.407163	ZNF837	zinc finger protein 837	116412	1
ENSG00000263482	-0.0993663	0.446115	0.724712	ANTXRLP1	ANTXR like pseudogene 1		1
ENSG00000271869	-0.220273	0.0880422	0.316282	DCTN6-DT	DCTN6 divergent transcript		1
ENSG00000248593	-0.0184707	0.887642	0.951129	DSTNP2	DSTN pseudogene 2		1
ENSG00000103494	-0.0292939	0.822674	0.928233	RPGRIP1L	RPGRIP1 like	23322	1
ENSG00000211802	-0.0648328	0.619607	0.83823	TRAV22	T cell receptor alpha variable 22		1
ENSG00000161642	0.0220961	0.865776	0.946443	ZNF385A	zinc finger protein 385A	25946	1
ENSG00000270164	-0.0127813	0.92212	0.963817	LINC01480	long intergenic non-protein coding RNA 1480		1
ENSG00000171051	0.169386	0.191883	0.456568	FPR1	formyl peptide receptor 1	2357	1
ENSG00000230092	-0.00629805	0.961579	0.986284		F-box only protein 25 (FBXO25) pseudogene		1
ENSG00000168062	-0.0644094	0.6219	0.83921	BATF2	basic leucine zipper ATF-like transcription factor 2	116071	1
ENSG00000234160	0.0316755	0.80852	0.922556		novel transcript		1
ENSG00000230426	0.0317813	0.807892	0.922556	LINC01036	long intergenic non-protein coding RNA 1036	104169671	1
ENSG00000198056	0.15499	0.23299	0.514997	PRIM1	DNA primase subunit 1	5557	1
ENSG00000232869	-0.0121462	0.925978	0.965356	TRBV29-1	T cell receptor beta variable 29-1		1
ENSG00000114405	0.252583	0.0495417	0.247403	C3orf14	chromosome 3 open reading frame 14	57415	1
ENSG00000214110	0.244248	0.0578262	0.267609	LDHAP4	lactate dehydrogenase A pseudogene 4		1
ENSG00000171659	0.236759	0.0661941	0.285348	GPR34	G protein-coupled receptor 34	2857	1
ENSG00000211662	0.0399847	0.759641	0.898541	IGLV3-21	immunoglobulin lambda variable 3-21		1
ENSG00000131944	0.000317549	0.998062	0.998062	FAAP24	FA core complex associated protein 24	91442	1
ENSG00000204611	0.0354596	0.786157	0.911176	ZNF616	zinc finger protein 616	90317	1
ENSG00000255198	0.04361	0.738593	0.891047	SNHG9	small nucleolar RNA host gene 9		1
ENSG00000181016	-0.0477117	0.715008	0.882143	LSMEM1	leucine rich single-pass membrane protein 1	286006	1
ENSG00000104863	0.0813718	0.533007	0.777527	LIN7B	lin-7 homolog B, crumbs cell polarity complex component	64130	1
ENSG00000243811	0.111301	0.393127	0.681251	APOBEC3D	apolipoprotein B mRNA editing enzyme catalytic subunit 3D	140564	1
ENSG00000277632	-0.00756824	0.953838	0.981749	CCL3	C-C motif chemokine ligand 3	6348	1
ENSG00000090382	-0.00304317	0.98143	0.994682	LYZ	lysozyme	4069	1
ENSG00000211791	0.0435306	0.739052	0.891047	TRAV13-2	T cell receptor alpha variable 13-2		1
ENSG00000285053	0.197409	0.127267	0.384174	TBCE	tubulin folding cofactor E	6905	1
ENSG00000140876	0.126067	0.332988	0.62472	NUDT7	nudix hydrolase 7	283927	1
ENSG00000204475	-0.0301671	0.817477	0.925792	NCR3	natural cytotoxicity triggering receptor 3	259197	1
ENSG00000274422	-0.0213287	0.870397	0.946443		novel transcript		1
ENSG00000100298	0.0911365	0.484847	0.752862	APOBEC3H	apolipoprotein B mRNA editing enzyme catalytic subunit 3H	164668	1
ENSG00000260992	0.183199	0.15759	0.420761	DOCK9-DT	DOCK9 divergent transcript		1
ENSG00000008394	-0.0394025	0.763038	0.898541	MGST1	microsomal glutathione S-transferase 1	4257	1
ENSG00000188219	-0.0174387	0.893883	0.955285	POTEE	POTE ankyrin domain family member E	445582	1
ENSG00000171643	-0.0447744	0.731872	0.887683	S100Z	S100 calcium binding protein Z	170591	1
ENSG00000211659	0.0886225	0.497022	0.758662	IGLV3-25	immunoglobulin lambda variable 3-25		1
ENSG00000111666	-0.00833565	0.949163	0.979179	CHPT1	choline phosphotransferase 1	56994	1
ENSG00000264895	-0.187883	0.147058	0.41296		novel transcript, sense intronic to MBTD1		1
ENSG00000211782	-0.0773231	0.553645	0.795558	TRAV8-1	T cell receptor alpha variable 8-1		1
ENSG00000108590	0.0165125	0.899489	0.95684	MED31	mediator complex subunit 31	51003	1
ENSG00000179965	-0.00100557	0.993863	0.996326	ZNF771	zinc finger protein 771	51333	1
ENSG00000139173	0.269017	0.0360434	0.208003	TMEM117	transmembrane protein 117	84216	1
ENSG00000125841	-0.0241602	0.85337	0.94413	NRSN2	neurensin 2	80023	1
ENSG00000246366	-0.00235515	0.985628	0.994682	LACTB2-AS1	LACTB2 antisense RNA 1	286190	1
ENSG00000228495	-0.0655209	0.615888	0.83823	LINC01013	long intergenic non-protein coding RNA 1013		1
ENSG00000233461	0.0324693	0.803815	0.920859		novel transcript	122526782	1
ENSG00000105251	-0.140859	0.278899	0.56765	SHD	Src homology 2 domain containing transforming protein D	56961	1
ENSG00000160307	-0.073486	0.573549	0.814823	S100B	S100 calcium binding protein B	6285	1
ENSG00000163736	-0.203549	0.115627	0.363976	PPBP	pro-platelet basic protein	5473	1
ENSG00000258704	0.0424192	0.745486	0.892157	SRP54-AS1	SRP54 antisense RNA 1		1
ENSG00000174255	0.15073	0.246244	0.525623	ZNF80	zinc finger protein 80	7634	1
ENSG00000185527	-0.283465	0.0268456	0.180984	PDE6G	phosphodiesterase 6G	5148	1
ENSG00000119782	0.0579262	0.657454	0.852372	FKBP1B	FKBP prolyl isomerase 1B	2281	1
ENSG00000246084	0.0999749	0.44332	0.723004	LINC02325	long intergenic non-protein coding RNA 2325	101929241	1
ENSG00000120279	0.0917451	0.481923	0.752862	MYCT1	MYC target 1	80177	1
ENSG00000241755	-0.0941532	0.470447	0.744797	IGKV1-9	immunoglobulin kappa variable 1-9		1
ENSG00000278030	0.160494	0.216608	0.49783	TRBV7-9	T cell receptor beta variable 7-9		1
ENSG00000138772	0.151471	0.243902	0.523789	ANXA3	annexin A3	306	1
ENSG00000141854	-0.233901	0.0696331	0.291882	MISP3	MISP family member 3	113230	1
ENSG00000276085	-0.0359888	0.783043	0.908869	CCL3L1	C-C motif chemokine ligand 3 like 1	6349	1
ENSG00000273456	-0.114767	0.378462	0.672914		novel transcript		1
ENSG00000233093	0.024954	0.848608	0.943027	LINC00892	long intergenic non-protein coding RNA 892	100128420	1
ENSG00000258168	0.029876	0.819209	0.925792		novel transcript, antisense to PTPRB		1
ENSG00000145936	0.0394819	0.762574	0.898541	KCNMB1	potassium calcium-activated channel subfamily M regulatory beta subunit 1	3779	1
ENSG00000188010	0.0329457	0.800995	0.920774	MORN2	MORN repeat containing 2	729967	1
ENSG00000244041	-0.176557	0.173467	0.433787	LINC01011	long intergenic non-protein coding RNA 1011	401232	1
ENSG00000213860	-0.00838858	0.948841	0.979179	RPL21P75	ribosomal protein L21 pseudogene 75		1
ENSG00000169245	0.194657	0.132764	0.387748	CXCL10	C-X-C motif chemokine ligand 10	3627	1
ENSG00000254275	0.223475	0.0834063	0.306708	LINC00824	long intergenic non-protein coding RNA 824		1
ENSG00000239855	0.11437	0.380125	0.673501	IGKV1-6	immunoglobulin kappa variable 1-6		1
ENSG00000254703	0.0241337	0.853529	0.94413	SENCR	smooth muscle and endothelial cell enriched migration/differentiation-associated lncRNA	100507392	1
ENSG00000133317	-0.223157	0.0838573	0.306971	LGALS12	galectin 12	85329	1
ENSG00000196656	0.156181	0.229375	0.511197		ribosomal protein S26 (RPS26) pseudogene		1
ENSG00000165698	-0.0539568	0.679607	0.864469	SPACA9	sperm acrosome associated 9	11092	1
ENSG00000203865	0.0836476	0.521576	0.769991	ATP1A1-AS1	ATP1A1 antisense RNA 1	84852	1
ENSG00000146070	0.186772	0.149508	0.414317	PLA2G7	phospholipase A2 group VII	7941	1
ENSG00000276241	0.246682	0.0552983	0.263155		novel transcript, antisense TBC1D3B		1
ENSG00000152969	0.0301142	0.817792	0.925792	JAKMIP1	janus kinase and microtubule interacting protein 1	152789	1
ENSG00000186047	0.170735	0.188314	0.450729	DLEU7	deleted in lymphocytic leukemia 7	220107	1
ENSG00000224650	-0.0690668	0.596874	0.8322	IGHV3-74	immunoglobulin heavy variable 3-74		1
ENSG00000242265	0.161421	0.213933	0.494492	PEG10	paternally expressed 10	23089	1
ENSG00000254373	0.153006	0.239101	0.519338		ubiquinol-cytochrome c reductase binding protein (UQCRB) pseudogene		1
ENSG00000133105	0.085844	0.510661	0.765046	RXFP2	relaxin family peptide receptor 2	122042	1
ENSG00000256092	-0.206168	0.110915	0.356223	SBNO1-AS1	SBNO1 antisense RNA 1	112268105	1
ENSG00000158747	-0.302783	0.0176991	0.149152	NBL1	NBL1, DAN family BMP antagonist	4681	1
ENSG00000211820	-0.0821657	0.529006	0.7753	TRAV41	T cell receptor alpha variable 41		1
ENSG00000211792	0.0716072	0.583414	0.820838	TRAV14DV4	T cell receptor alpha variable 14/delta variable 4		1
ENSG00000211650	-0.379788	0.00253723	0.0681282	IGLV5-45	immunoglobulin lambda variable 5-45		1
ENSG00000145335	-0.21506	0.0960204	0.333393	SNCA	synuclein alpha	6622	1
ENSG00000170442	0.183781	0.156252	0.418568	KRT86	keratin 86	3892	1
ENSG00000073792	-0.00187883	0.988534	0.994682	IGF2BP2	insulin like growth factor 2 mRNA binding protein 2	10644	1
ENSG00000268081	-0.116095	0.372935	0.667515		novel transcript, antisense to ZNF429		1
ENSG00000231769	0.00624512	0.961902	0.986284		novel transcript		1
ENSG00000173535	0.11707	0.368907	0.66469	TNFRSF10C	TNF receptor superfamily member 10c	8794	1
ENSG00000232177	0.0284089	0.827948	0.931585	MTND4P24	MT-ND4 pseudogene 24		1
ENSG00000151575	-0.0162214	0.901251	0.95684	TEX9	testis expressed 9	374618	1
ENSG00000230257	-0.0128078	0.921959	0.963817	NFE4	nuclear factor, erythroid 4	58160	1
ENSG00000108691	0.0976991	0.453819	0.732814	CCL2	C-C motif chemokine ligand 2	6347	1
ENSG00000255422	0.160735	0.215912	0.497644		novel transcript		1
ENSG00000231412	0.258341	0.0444065	0.231176		novel transcript		1
ENSG00000127483	0.322047	0.0113719	0.122443	HP1BP3	heterochromatin protein 1 binding protein 3	50809	1
ENSG00000134453	0.292674	0.0220829	0.168344	RBM17	RNA binding motif protein 17	84991	1
ENSG00000096746	0.307863	0.015792	0.14675	HNRNPH3	heterogeneous nuclear ribonucleoprotein H3	3189	1
ENSG00000081154	0.375819	0.00283796	0.069573	PCNP	PEST proteolytic signal containing nuclear protein	57092	1
ENSG00000107937	0.325434	0.0104907	0.117875	GTPBP4	GTP binding protein 4	23560	1
ENSG00000134333	0.212493	0.10015	0.340427	LDHA	lactate dehydrogenase A	3939	1
ENSG00000167004	0.623269	8.1072e-08	6.55873e-05	PDIA3	protein disulfide isomerase family A member 3	2923	1
ENSG00000118518	0.350362	0.00563778	0.0897762	RNF146	ring finger protein 146	81847	1
ENSG00000129515	0.193493	0.135143	0.390475	SNX6	sorting nexin 6	58533	1
ENSG00000163812	0.238929	0.0636752	0.281493	ZDHHC3	zinc finger DHHC-type palmitoyltransferase 3	51304	1
ENSG00000126261	0.372564	0.00310779	0.0739471	UBA2	ubiquitin like modifier activating enzyme 2	10054	1
ENSG00000155729	0.49789	4.44937e-05	0.00899884	KCTD18	potassium channel tetramerization domain containing 18	130535	1
ENSG00000162385	0.226439	0.0792889	0.301149	MAGOH	mago homolog, exon junction complex subunit	4116	1
ENSG00000180867	0.409373	0.00105287	0.0448302	PDIA3P1	protein disulfide isomerase family A member 3 pseudogene 1		1
ENSG00000138029	-0.0182326	0.889081	0.951411	HADHB	hydroxyacyl-CoA dehydrogenase trifunctional multienzyme complex subunit beta	3032	1
ENSG00000025156	0.423822	0.000664978	0.0339717	HSF2	heat shock transcription factor 2	3298	1
ENSG00000170142	0.332632	0.00881264	0.109897	UBE2E1	ubiquitin conjugating enzyme E2 E1	7324	1
ENSG00000124596	0.313738	0.013809	0.134596	OARD1	O-acyl-ADP-ribose deacylase 1	221443	1
ENSG00000136560	0.334537	0.00840962	0.10799	TANK	TRAF family member associated NFKB activator	10010	1
ENSG00000125870	0.244063	0.0580224	0.267609	SNRPB2	small nuclear ribonucleoprotein polypeptide B2	6629	1
ENSG00000160818	0.484315	7.65801e-05	0.0103255	GPATCH4	G-patch domain containing 4 (gene/pseudogene)	54865	1
ENSG00000163510	0.149936	0.248769	0.529616	CWC22	CWC22 spliceosome associated protein homolog	57703	1
ENSG00000197747	0.0454095	0.728215	0.887237	S100A10	S100 calcium binding protein A10	6281	1
ENSG00000158290	0.491221	5.82614e-05	0.00942669	CUL4B	cullin 4B	8450	1
ENSG00000140740	0.0673997	0.605781	0.833463	UQCRC2	ubiquinol-cytochrome c reductase core protein 2	7385	1
ENSG00000170906	0.135673	0.297159	0.586533	NDUFA3	NADH:ubiquinone oxidoreductase subunit A3	4696	1
ENSG00000087470	0.195769	0.130523	0.384755	DNM1L	dynamin 1 like	10059	1
ENSG00000087502	0.346525	0.00622325	0.0915384	ERGIC2	ERGIC and golgi 2	51290	1
ENSG00000075790	0.284021	0.0265356	0.180984	BCAP29	B cell receptor associated protein 29	55973	1
ENSG00000088035	0.415936	0.000856693	0.0407685	ALG6	ALG6 alpha-1,3-glucosyltransferase	29929	1
ENSG00000092108	0.283677	0.0267272	0.180984	SCFD1	sec1 family domain containing 1	23256	1
ENSG00000088970	0.286985	0.0249323	0.174173	KIZ	kizuna centrosomal protein	55857	1
ENSG00000182831	0.393787	0.00169027	0.055823	HAPSTR1	HUWE1 associated protein modifying stress responses	29035	1
ENSG00000132664	0.230726	0.0736202	0.293439	POLR3F	RNA polymerase III subunit F	10621	1
ENSG00000116489	0.27849	0.0297598	0.189572	CAPZA1	capping actin protein of muscle Z-line subunit alpha 1	829	1
ENSG00000165512	0.348192	0.00596263	0.0910145	ZNF22	zinc finger protein 22	7570	1
ENSG00000197223	0.39511	0.00162511	0.055823	C1D	C1D nuclear receptor corepressor	10438	1
ENSG00000134597	0.0978314	0.453205	0.732814	RBMX2	RNA binding motif protein X-linked 2	51634	1
ENSG00000054116	0.0860557	0.509615	0.764896	TRAPPC3	trafficking protein particle complex subunit 3	27095	1
ENSG00000100814	0.178251	0.169313	0.431227	CCNB1IP1	cyclin B1 interacting protein 1	57820	1
ENSG00000147669	0.110877	0.39494	0.681251	POLR2K	RNA polymerase II, I and III subunit K	5440	1
ENSG00000115839	0.208418	0.106989	0.349009	RAB3GAP1	RAB3 GTPase activating protein catalytic subunit 1	22930	1
ENSG00000105676	0.111909	0.390528	0.681251	ARMC6	armadillo repeat containing 6	93436	1
ENSG00000158793	0.173593	0.180916	0.440845	NIT1	nitrilase 1	4817	1
ENSG00000103363	0.184258	0.155163	0.418568	ELOB	elongin B	6923	1
ENSG00000235238	0.093571	0.473208	0.746247	SUMO2P1	SUMO2 pseudogene 1		1
ENSG00000116824	0.0862409	0.508701	0.764896	CD2	CD2 molecule	914	1
ENSG00000100532	0.198071	0.125971	0.381688	CGRRF1	cell growth regulator with ring finger domain 1	10668	1
ENSG00000198270	-0.0202173	0.877096	0.946443	TMEM116	transmembrane protein 116	89894	1
ENSG00000089009	0.164411	0.205455	0.484587	RPL6	ribosomal protein L6	6128	1
ENSG00000128513	0.378783	0.0026106	0.0681282	POT1	protection of telomeres 1	25913	1
ENSG00000177600	0.239246	0.0633132	0.281493	RPLP2	ribosomal protein lateral stalk subunit P2	6181	1
ENSG00000272047	0.1416	0.276352	0.564569	GTF2H5	general transcription factor IIH subunit 5	404672	1
ENSG00000124279	0.305799	0.0165444	0.149131	FASTKD3	FAST kinase domains 3	79072	1
ENSG00000217241	0.270181	0.0352162	0.206449	CBX3P9	chromobox 3 pseudogene 9		1
ENSG00000140259	0.0278914	0.831036	0.932159	MFAP1	microfibril associated protein 1	4236	1
ENSG00000152904	0.427288	0.000593738	0.0339717	GGPS1	geranylgeranyl diphosphate synthase 1	9453	1
ENSG00000138381	0.318475	0.0123698	0.12509	ASNSD1	asparagine synthetase domain containing 1	54529	1
ENSG00000136108	0.366689	0.00365295	0.0777695	CKAP2	cytoskeleton associated protein 2	26586	1
ENSG00000115514	0.16285	0.209852	0.489251	TXNDC9	thioredoxin domain containing 9	10190	1
ENSG00000257267	0.0848384	0.515644	0.76679	ZNF271P	zinc finger protein 271, pseudogene	10778	1
ENSG00000245849	0.236362	0.0666634	0.285348	RAD51-AS1	RAD51 antisense RNA 1	100505648	1
ENSG00000143977	0.294817	0.0210835	0.164005	SNRPG	small nuclear ribonucleoprotein polypeptide G	6637	1
ENSG00000198042	0.441604	0.000367051	0.0296944	MAK16	MAK16 homolog	84549	1
ENSG00000102984	0.197039	0.127996	0.384751	ZNF821	zinc finger protein 821	55565	1
ENSG00000164221	0.247873	0.0540949	0.260493	CCDC112	coiled-coil domain containing 112	153733	1
ENSG00000130818	0.0605724	0.642845	0.844256	ZNF426	zinc finger protein 426	79088	1
ENSG00000174796	0.181453	0.161657	0.423173	THAP6	THAP domain containing 6	152815	1
ENSG00000155090	0.332553	0.00882979	0.109897	KLF10	KLF transcription factor 10	7071	1
ENSG00000220842	0.244671	0.05738	0.267609	RPL21P16	ribosomal protein L21 pseudogene 16		1
ENSG00000151287	0.36968	0.0033657	0.0772595	TEX30	testis expressed 30	93081	1
ENSG00000011143	0.269096	0.0359865	0.208003	MKS1	MKS transition zone complex subunit 1	54903	1
ENSG00000163002	0.427341	0.000592706	0.0339717	NUP35	nucleoporin 35	129401	1
ENSG00000173275	0.036968	0.77729	0.906092	ZNF449	zinc finger protein 449	203523	1
ENSG00000171806	0.292674	0.0220829	0.168344	METTL18	methyltransferase like 18	92342	1
ENSG00000126970	0.226518	0.0791809	0.301149	ZC4H2	zinc finger C4H2-type containing	55906	1
ENSG00000117226	0.251419	0.050637	0.249789	GBP3	guanylate binding protein 3	2635	1
ENSG00000079257	0.278834	0.0295501	0.189572	LXN	latexin	56925	1
ENSG00000151743	0.0837005	0.521312	0.769991	AMN1	antagonist of mitotic exit network 1 homolog	196394	1
ENSG00000198858	0.218315	0.0909757	0.322804	R3HDM4	R3H domain containing 4	91300	1
ENSG00000280206	0.182538	0.159122	0.423173		novel transcript		1
ENSG00000134146	0.230805	0.0735183	0.293439	DPH6	diphthamine biosynthesis 6	89978	1
ENSG00000230562	0.354781	0.00502394	0.0875637	FAM133DP	family with sequence similarity 133 member D, pseudogene		1
ENSG00000151725	0.239802	0.0626836	0.281493	CENPU	centromere protein U	79682	1
ENSG00000145331	0.195636	0.130788	0.384755	TRMT10A	tRNA methyltransferase 10A	93587	1
ENSG00000075234	0.153641	0.237134	0.517984	TTC38	tetratricopeptide repeat domain 38	55020	1
ENSG00000022267	0.239749	0.0627433	0.281493	FHL1	four and a half LIM domains 1	2273	1
ENSG00000184719	0.325858	0.0103849	0.117875	RNLS	renalase, FAD dependent amine oxidase	55328	1
ENSG00000227191	0.215668	0.0950608	0.331484	TRGC2	T cell receptor gamma constant 2		1
ENSG00000260077	0.0587465	0.652911	0.849743		novel transcript		1
ENSG00000185010	0.0780905	0.549704	0.793689	F8	coagulation factor VIII	2157	1
ENSG00000263731	0.134455	0.301555	0.592465		novel transcript		1
ENSG00000177465	0.0222549	0.86482	0.946443	ACOT4	acyl-CoA thioesterase 4	122970	1
ENSG00000250461	0.405721	0.00117877	0.0454108		family with sequence similarity 133, member B (FAM133B) pseudogene		1
ENSG00000141194	0.130698	0.315389	0.605757	OR4D1	olfactory receptor family 4 subfamily D member 1	26689	1
ENSG00000108387	0.0888342	0.495991	0.758662	SEPTIN4	septin 4	5414	1
ENSG00000110777	0.234589	0.0687924	0.28986	POU2AF1	POU class 2 homeobox associating factor 1	5450	1
ENSG00000214401	0.056259	0.666724	0.858244	KANSL1-AS1	KANSL1 antisense RNA 1	644246	1
ENSG00000245904	-0.111221	0.393466	0.681251	BTG1-DT	BTG1 divergent transcript		1
ENSG00000119636	0.208894	0.106172	0.347745	BBOF1	basal body orientation factor 1	80127	1
ENSG00000233387	0.271795	0.0340956	0.206065	IATPR	ITGB1 adjacent tumor promoting lncRNA		1
ENSG00000143995	0.0966936	0.458501	0.735967	MEIS1	Meis homeobox 1	4211	1
ENSG00000196668	0.0243454	0.852259	0.94413	LINC00173	long intergenic non-protein coding RNA 173	100287569	1
ENSG00000205763	0.0812924	0.533408	0.777527	RP9P	RP9 pseudogene		1
ENSG00000136867	0.0631128	0.628946	0.83921	SLC31A2	solute carrier family 31 member 2	1318	1
ENSG00000100225	0.236044	0.0670408	0.285453	FBXO7	F-box protein 7	25793	1
ENSG00000256039	0.0585083	0.654229	0.849743	LINC02446	long intergenic non-protein coding RNA 2446	101060038	1
ENSG00000231245	-0.0648593	0.619463	0.83823	C1DP1	C1D nuclear receptor corepressor pseudogene 1		1
ENSG00000234327	-0.0946824	0.467944	0.74474	ZNF232-AS1	ZNF232 antisense RNA 1	101928000	1
ENSG00000181773	0.00828273	0.949485	0.979179	GPR3	G protein-coupled receptor 3	2827	1
ENSG00000163995	0.109713	0.399954	0.686843	ABLIM2	actin binding LIM protein family member 2	84448	1
ENSG00000241666	-0.0198997	0.879012	0.946443		novel transcript		1
ENSG00000211689	0.242025	0.0602154	0.273675	TRGC1	T cell receptor gamma constant 1	445347	1
ENSG00000104833	0.142315	0.273912	0.563854	TUBB4A	tubulin beta 4A class IVa	10382	1
ENSG00000203760	0.0912423	0.484337	0.752862	CENPW	centromere protein W	387103	1
ENSG00000101460	0.00346657	0.978847	0.994682	MAP1LC3A	microtubule associated protein 1 light chain 3 alpha	84557	1
ENSG00000255760	-0.0639067	0.624628	0.83921	LINC02422	long intergenic non-protein coding RNA 2422	105369725	1
ENSG00000246430	0.177642	0.170797	0.432086	LINC00968	long intergenic non-protein coding RNA 968	100507632	1
ENSG00000003249	0.206142	0.110962	0.356223	DBNDD1	dysbindin domain containing 1	79007	1
ENSG00000131459	0.128951	0.321955	0.611602	GFPT2	glutamine-fructose-6-phosphate transaminase 2	9945	1
ENSG00000187474	0.152767	0.239842	0.519338	FPR3	formyl peptide receptor 3	2359	1
ENSG00000114670	0.140753	0.279264	0.56765	NEK11	NIMA related kinase 11	79858	1
ENSG00000155542	0.0521838	0.689592	0.871498	SETD9	SET domain containing 9	133383	1
ENSG00000169397	0.0515494	0.693177	0.871498	RNASE3	ribonuclease A family member 3	6037	1
ENSG00000010030	-0.129851	0.318562	0.607822	ETV7	ETS variant transcription factor 7	51513	1
ENSG00000105974	0.00587465	0.96416	0.987349	CAV1	caveolin 1	857	1
ENSG00000164692	0.0653593	0.61676	0.83823	COL1A2	collagen type I alpha 2 chain	1278	1
ENSG00000160714	0.299845	0.0188888	0.156384	UBE2Q1	ubiquitin conjugating enzyme E2 Q1	55585	1
ENSG00000159692	0.0981755	0.45161	0.73217	CTBP1	C-terminal binding protein 1	1487	1
ENSG00000113558	0.423504	0.000671876	0.0339717	SKP1	S-phase kinase associated protein 1	6500	1
ENSG00000055130	0.297993	0.0196736	0.157584	CUL1	cullin 1	8454	1
ENSG00000111652	0.112333	0.388726	0.681251	COPS7A	COP9 signalosome subunit 7A	50813	1
ENSG00000110108	0.0961378	0.4611	0.737213	TMEM109	transmembrane protein 109	79073	1
ENSG00000154582	0.124082	0.340716	0.627216	ELOC	elongin C	6921	1
ENSG00000136167	0.438323	0.000410595	0.0301974	LCP1	lymphocyte cytosolic protein 1	3936	1
ENSG00000072849	0.350177	0.00566489	0.0897762	DERL2	derlin 2	51009	1
ENSG00000130332	0.0514693	0.69363	0.871498	LSM7	LSM7 homolog, U6 small nuclear RNA and mRNA degradation associated	51690	1
ENSG00000118705	0.0225724	0.86291	0.946443	RPN2	ribophorin II	6185	1
ENSG00000138363	0.243269	0.058869	0.269068	ATIC	5-aminoimidazole-4-carboxamide ribonucleotide formyltransferase/IMP cyclohydrolase	471	1
ENSG00000184076	0.0704958	0.589286	0.826225	UQCR10	ubiquinol-cytochrome c reductase, complex III subunit X	29796	1
ENSG00000143198	0.326043	0.0103388	0.117875	MGST3	microsomal glutathione S-transferase 3	4259	1
ENSG00000198612	0.328504	0.00974393	0.115419	COPS8	COP9 signalosome subunit 8	10920	1
ENSG00000115268	0.209979	0.104328	0.347745	RPS15	ribosomal protein S15	6209	1
ENSG00000107020	0.258723	0.0440823	0.231176	PLGRKT	plasminogen receptor with a C-terminal lysine	55848	1
ENSG00000134049	0.298337	0.0195258	0.157584	IER3IP1	immediate early response 3 interacting protein 1	51124	1
ENSG00000119899	0.102727	0.430806	0.715175	SLC17A5	solute carrier family 17 member 5	26503	1
ENSG00000064666	0.0895487	0.492518	0.757504	CNN2	calponin 2	1265	1
ENSG00000122376	0.356131	0.0048486	0.0875637	SHLD2	shieldin complex subunit 2	54537	1
ENSG00000179152	0.410352	0.00102124	0.0448302	TCAIM	T cell activation inhibitor, mitochondrial	285343	1
ENSG00000241685	0.354993	0.00499607	0.0875637	ARPC1A	actin related protein 2/3 complex subunit 1A	10552	1
ENSG00000166411	0.290398	0.0231877	0.168344	IDH3A	isocitrate dehydrogenase (NAD(+)) 3 catalytic subunit alpha	3419	1
ENSG00000171522	0.134217	0.30242	0.592465	PTGER4	prostaglandin E receptor 4	5734	1
ENSG00000235552	0.217124	0.0927966	0.326276	RPL6P27	ribosomal protein L6 pseudogene 27		1
ENSG00000117143	0.336734	0.00796503	0.105635	UAP1	UDP-N-acetylglucosamine pyrophosphorylase 1	6675	1
ENSG00000127666	0.258564	0.044217	0.231176	TICAM1	TIR domain containing adaptor molecule 1	148022	1
ENSG00000120860	0.0443774	0.734161	0.889126	WASHC3	WASH complex subunit 3	51019	1
ENSG00000136161	0.148613	0.253017	0.53395	RCBTB2	RCC1 and BTB domain containing protein 2	1102	1
ENSG00000152133	0.0652033	0.617603	0.83823	GPATCH11	G-patch domain containing 11	253635	1
ENSG00000198225	0.0449861	0.730652	0.887683	FKBP1C	FKBP prolyl isomerase family member 1C	642489	1
ENSG00000258352	0.291298	0.0227455	0.168344	IFITM3P6	IFITM3P pseudogene 6		1
ENSG00000162600	0.0490877	0.707153	0.876243	OMA1	OMA1 zinc metallopeptidase	115209	1
ENSG00000235363	0.143744	0.269073	0.558154	SNRPGP10	small nuclear ribonucleoprotein polypeptide G pseudogene 10		1
ENSG00000111850	0.253642	0.0485629	0.244021	SMIM8	small integral membrane protein 8	57150	1
ENSG00000231503	0.231493	0.0726403	0.293439	PTMAP4	prothymosin alpha pseudogene 4		1
ENSG00000157303	0.213975	0.0977495	0.333668	SUSD3	sushi domain containing 3	203328	1
ENSG00000160284	0.0945501	0.468569	0.74474	SPATC1L	spermatogenesis and centriole associated 1 like	84221	1
ENSG00000164674	0.105241	0.419552	0.70712	SYTL3	synaptotagmin like 3	94120	1
ENSG00000177156	0.203019	0.116597	0.365607	TALDO1	transaldolase 1	6888	1
ENSG00000187741	0.066103	0.612748	0.83823	FANCA	FA complementation group A	2175	1
ENSG00000101017	0.130327	0.316774	0.60584	CD40	CD40 molecule	958	1
ENSG00000197728	0.358645	0.00453632	0.0873782	RPS26	ribosomal protein S26	6231	1
ENSG00000105649	0.166422	0.199889	0.474224	RAB3A	RAB3A, member RAS oncogene family	5864	1
ENSG00000164930	0.354305	0.00508714	0.0875637	FZD6	frizzled class receptor 6	8323	1
ENSG00000223478	0.18648	0.150155	0.414317	ZDHHC12-DT	ZDHHC12 divergent transcript	100506100	1
ENSG00000153563	0.224824	0.081511	0.303882	CD8A	CD8a molecule	925	1
ENSG00000236213	-0.00137604	0.991602	0.995293		novel transcript		1
ENSG00000115523	0.1787	0.168221	0.431227	GNLY	granulysin	10578	1
ENSG00000231856	0.22972	0.07492	0.294225		novel transcript		1
ENSG00000089692	0.122706	0.346139	0.632113	LAG3	lymphocyte activating 3	3902	1
ENSG00000091972	0.303418	0.0174504	0.149131	CD200	CD200 molecule	4345	1
ENSG00000181019	0.29016	0.023306	0.168344	NQO1	NAD(P)H quinone dehydrogenase 1	1728	1
ENSG00000156381	-0.0779582	0.550383	0.793689	ANKRD9	ankyrin repeat domain 9	122416	1
ENSG00000240204	0.174758	0.177962	0.437574	SMKR1	small lysine rich protein 1	100287482	1
ENSG00000145736	0.0886755	0.496764	0.758662	GTF2H2	general transcription factor IIH subunit 2	2966	1
ENSG00000272221	0.231625	0.0724725	0.293439		novel transcript		1
ENSG00000116285	0.134111	0.302804	0.592465	ERRFI1	ERBB receptor feedback inhibitor 1	54206	1
ENSG00000127954	0.196351	0.12936	0.384751	STEAP4	STEAP4 metalloreductase	79689	1
ENSG00000211714	0.137393	0.291019	0.582758	TRBV7-3	T cell receptor beta variable 7-3		1
ENSG00000048462	0.249355	0.0526271	0.256478	TNFRSF17	TNF receptor superfamily member 17	608	1
ENSG00000205810	0.176081	0.174649	0.434389	KLRC3	killer cell lectin like receptor C3	3823	1
ENSG00000231233	0.0401964	0.758407	0.898541	CFAP58-DT	CFAP58 divergent transcript	100505869	1
ENSG00000210196	-0.328081	0.00984411	0.115419	MT-TP	mitochondrially encoded tRNA-Pro (CCN)		2
ENSG00000210077	-0.109263	0.4019	0.687394	MT-TV	mitochondrially encoded tRNA-Val (GUN)		2
ENSG00000210049	-0.0905278	0.48778	0.75308	MT-TF	mitochondrially encoded tRNA-Phe (UUU/C)		2
ENSG00000211459	-0.0345599	0.791459	0.914701	MT-RNR1	mitochondrially encoded 12S rRNA		2
ENSG00000210194	-0.199368	0.123461	0.376906	MT-TE	mitochondrially encoded tRNA-Glu (GAA/G)		2
ENSG00000198727	-0.102859	0.43021	0.715175	MT-CYB	mitochondrially encoded cytochrome b	4519	2
ENSG00000198695	0.0398259	0.760567	0.898541	MT-ND6	mitochondrially encoded NADH:ubiquinone oxidoreductase core subunit 6	4541	2
ENSG00000209082	0.082642	0.526612	0.774598	MT-TL1	mitochondrially encoded tRNA-Leu (UUA/G) 1		2
ENSG00000167554	-0.0201908	0.877256	0.946443	ZNF610	zinc finger protein 610	162963	2
ENSG00000165632	-0.207571	0.108454	0.350959	TAF3	TATA-box binding protein associated factor 3	83860	2
ENSG00000173486	0.0738301	0.571751	0.814736	FKBP2	FKBP prolyl isomerase 2	2286	2
ENSG00000198888	0.0997897	0.44417	0.723004	MT-ND1	mitochondrially encoded NADH:ubiquinone oxidoreductase core subunit 1	4535	2
ENSG00000210195	-0.227391	0.0780002	0.299881	MT-TT	mitochondrially encoded tRNA-Thr (ACN)		2
ENSG00000126461	-0.379788	0.00253723	0.0681282	SCAF1	SR-related CTD associated factor 1	58506	2
ENSG00000175602	-0.275262	0.0317891	0.196316	CCDC85B	coiled-coil domain containing 85B	11007	2
ENSG00000089327	0.14848	0.253445	0.53395	FXYD5	FXYD domain containing ion transport regulator 5	53827	2
ENSG00000126653	-0.105267	0.419435	0.70712	NSRP1	nuclear speckle splicing regulatory protein 1	84081	2
ENSG00000198786	-0.0958203	0.462589	0.738135	MT-ND5	mitochondrially encoded NADH:ubiquinone oxidoreductase core subunit 5	4540	2
ENSG00000198886	0.105029	0.420493	0.707233	MT-ND4	mitochondrially encoded NADH:ubiquinone oxidoreductase core subunit 4	4538	2
ENSG00000112305	-0.111592	0.391882	0.681251	SMAP1	small ArfGAP 1	60682	2
ENSG00000210082	-0.0114053	0.930482	0.967558	MT-RNR2	mitochondrially encoded 16S rRNA		2
ENSG00000210107	-0.0227312	0.861955	0.946443	MT-TQ	mitochondrially encoded tRNA-Gln (CAA/G)		2
ENSG00000177666	0.0545125	0.676489	0.862425	PNPLA2	patatin like phospholipase domain containing 2	57104	2
ENSG00000212907	0.0630863	0.62909	0.83921	MT-ND4L	mitochondrially encoded NADH:ubiquinone oxidoreductase core subunit 4L	4539	2
ENSG00000186395	-0.0559679	0.668348	0.858244	KRT10	keratin 10	3858	2
ENSG00000248527	0.0549359	0.674117	0.862425	MTATP6P1	MT-ATP6 pseudogene 1		2
ENSG00000210100	0.0968788	0.457637	0.735967	MT-TI	mitochondrially encoded tRNA-Ile (AUU/C)		2
ENSG00000128891	-0.314109	0.0136915	0.134596	CCDC32	coiled-coil domain containing 32	90416	2
ENSG00000114784	0.225486	0.0805944	0.301856	EIF1B	eukaryotic translation initiation factor 1B	10289	2
ENSG00000174021	-0.128343	0.324263	0.614354	GNG5	G protein subunit gamma 5	2787	2
ENSG00000198899	0.000502785	0.996932	0.998062	MT-ATP6	mitochondrially encoded ATP synthase membrane subunit 6	4508	2
ENSG00000134056	0.0694902	0.594621	0.830826	MRPS36	mitochondrial ribosomal protein S36	92259	2
ENSG00000214832	-0.0476588	0.71531	0.882143	UPF3AP2	UPF3A pseudogene 2		2
ENSG00000236439	0.190053	0.14236	0.405524		ribosomal protein S27 (metallopanstimulin 1) (RPS27) pseudogene		2
ENSG00000235613	0.108972	0.403163	0.687629	NSRP1P1	nuclear speckle splicing regulatory protein 1 pseudogene 1		2
ENSG00000272620	-0.0779582	0.550383	0.793689	AFAP1-AS1	AFAP1 antisense RNA 1	84740	2
ENSG00000210112	-0.0213551	0.870237	0.946443	MT-TM	mitochondrially encoded tRNA-Met (AUA/G)		2
ENSG00000226478	0.175499	0.176101	0.435676	UPF3AP1	UPF3A pseudogene 1		2
ENSG00000247627	0.0597785	0.647214	0.848616	MTND4P12	MT-ND4 pseudogene 12		2
ENSG00000228775	0.013337	0.918745	0.963817	WEE2-AS1	WEE2 antisense RNA 1	285962	2
ENSG00000144182	-0.0867702	0.506094	0.764896	LIPT1	lipoyltransferase 1	51601	2
ENSG00000269028	-0.176451	0.173729	0.433787	NA	NA	NA	2
ENSG00000155085	0.00881197	0.946262	0.979179	AK9	adenylate kinase 9	221264	2
ENSG00000277511	0.18185	0.160726	0.423173		novel transcript		2
ENSG00000230457	0.127734	0.326582	0.615863	PA2G4P4	proliferation-associated 2G4 pseudogene 4		2
ENSG00000226544	0.0327075	0.802405	0.920774	RPL7P22	ribosomal protein L7 pseudogene 22		2
ENSG00000224411	-0.0420487	0.747635	0.893407	HSP90AA2P	heat shock protein 90 alpha family class A member 2, pseudogene		2
ENSG00000210127	-0.211329	0.102069	0.342629	MT-TA	mitochondrially encoded tRNA-Ala (GCN)		2
ENSG00000239523	-0.0695167	0.59448	0.830826	MYLK-AS1	MYLK antisense RNA 1	100506826	2
ENSG00000210154	-0.0641713	0.623192	0.83921	MT-TD	mitochondrially encoded tRNA-Asp (GAU/C)		2
ENSG00000198763	0.0373914	0.774806	0.904499	MT-ND2	mitochondrially encoded NADH:ubiquinone oxidoreductase core subunit 2	4536	2
ENSG00000198938	0.101219	0.43764	0.72021	MT-CO3	mitochondrially encoded cytochrome c oxidase III	4514	2
ENSG00000228253	-0.133397	0.305411	0.595368	MT-ATP8	mitochondrially encoded ATP synthase membrane subunit 8	4509	2
ENSG00000243056	-0.099922	0.443563	0.723004	EIF4EBP3	eukaryotic translation initiation factor 4E binding protein 3	8637	2
ENSG00000210117	0.0197674	0.879811	0.946443	MT-TW	mitochondrially encoded tRNA-Trp (UGA/G)		2
ENSG00000101400	0.0804192	0.537829	0.781156	SNTA1	syntrophin alpha 1	6640	2
ENSG00000232499	-0.0323106	0.804755	0.920859		heterogeneous nuclear ribonucleoprotein A3 (hnRNPA3) pseudogene		2
ENSG00000049768	-0.12559	0.334832	0.62472	FOXP3	forkhead box P3	50943	2
ENSG00000113924	-0.121171	0.35225	0.640383	HGD	homogentisate 1,2-dioxygenase	3081	2
ENSG00000213790	-0.0561532	0.667314	0.858244	OLA1P1	OLA1 pseudogene 1		2
ENSG00000272288	-0.00201114	0.987727	0.994682	ILRUN-AS1	ILRUN antisense RNA 1	101929243	2
ENSG00000211445	-0.0800223	0.539844	0.782678	GPX3	glutathione peroxidase 3	2878	2
ENSG00000255823	-0.0163273	0.90061	0.95684	NA	NA	NA	2
ENSG00000210184	-0.186877	0.149273	0.414317	MT-TS2	mitochondrially encoded tRNA-Ser (AGU/C) 2		2
ENSG00000210174	-0.14639	0.260265	0.54127	MT-TR	mitochondrially encoded tRNA-Arg (CGN)		2
ENSG00000211805	-0.143135	0.271127	0.560976	TRAV24	T cell receptor alpha variable 24		2
ENSG00000210176	-0.172217	0.184451	0.445436	MT-TH	mitochondrially encoded tRNA-His (CAU/C)		2
ENSG00000227087	-0.0144485	0.911999	0.963817	RBMX2P5	RBMX2 pseudogene 5		2
ENSG00000162614	-0.153508	0.237543	0.517984	NEXN	nexilin F-actin binding protein	91624	2
ENSG00000214552	0.0584819	0.654375	0.849743	COPS8P2	COP9 signalosome subunit 8 pseudogene 2		2
ENSG00000267185	-0.195636	0.130788	0.384755	PTP4A2P1	PTP4A2 pseudogene 1		2
ENSG00000125733	0.123473	0.343108	0.62942	TRIP10	thyroid hormone receptor interactor 10	9322	2
ENSG00000213366	-0.0733802	0.574103	0.814823	GSTM2	glutathione S-transferase mu 2	2946	2
ENSG00000154146	-0.393099	0.00172506	0.055823	NRGN	neurogranin	4900	2
ENSG00000210191	-0.00478969	0.970776	0.991613	MT-TL2	mitochondrially encoded tRNA-Leu (CUN) 2		2
ENSG00000197568	-0.068564	0.599554	0.8322	HHLA3	HERV-H LTR-associating 3	11147	2
ENSG00000117318	-0.0431602	0.741195	0.892157	ID3	inhibitor of DNA binding 3	3399	2
ENSG00000182463	-0.193361	0.135415	0.390475	TSHZ2	teashirt zinc finger homeobox 2	128553	2
ENSG00000179862	-0.175922	0.175044	0.434389	CITED4	Cbp/p300 interacting transactivator with Glu/Asp rich carboxy-terminal domain 4	163732	2
ENSG00000229754	-0.249831	0.0521623	0.255753	CXCR2P1	C-X-C motif chemokine receptor 2 pseudogene 1		2
ENSG00000185480	-0.0620543	0.634722	0.841141	PARPBP	PARP1 binding protein	55010	2
ENSG00000065054	-0.347134	0.00612697	0.0915384	SLC9A3R2	SLC9A3 regulator 2	9351	2
ENSG00000141401	-0.165311	0.202952	0.480082	IMPA2	inositol monophosphatase 2	3613	2
ENSG00000174715	-0.0818217	0.530738	0.776432	PPIAP72	peptidylprolyl isomerase A pseudogene 72		2
ENSG00000180389	0.0269916	0.83641	0.932385	ATP5F1EP2	ATP synthase F1 subunit epsilon pseudogene 2		2
ENSG00000213089	0.0593022	0.649841	0.849743	PDCL3P5	PDCL3 pseudogene 5		2
ENSG00000248508	-0.0122785	0.925174	0.965356	SRP14-DT	SRP14 divergent transcript	100131089	2
ENSG00000235560	0.116011	0.373282	0.667515	ZNF747-DT	ZNF747 divergent transcript	107984875	2
ENSG00000136842	-0.0664206	0.611039	0.837848	TMOD1	tropomodulin 1	7111	2
ENSG00000211670	-0.0629805	0.629667	0.83921	IGLV3-9	immunoglobulin lambda variable 3-9		2
ENSG00000210164	-0.151206	0.244737	0.523789	MT-TG	mitochondrially encoded tRNA-Gly (GGN)		2
ENSG00000229677	-0.382381	0.00235642	0.0681282		ribosomal protein L17 (RPL17) pseudogene		2
ENSG00000230673	0.0409638	0.753939	0.898541	PABPC1P3	poly(A) binding protein cytoplasmic 1 pseudogene 3		2
ENSG00000283633	-0.20937	0.105359	0.347745		novel transcript		2
ENSG00000231711	-0.257638	0.0450094	0.231927	LINC00899	long intergenic non-protein coding RNA 899		2
ENSG00000167920	-0.220432	0.0878077	0.316282	KRT10-AS1	KRT10 antisense RNA 1	147184	2
ENSG00000226396	-0.0572646	0.661127	0.855762		ribosomal protein S14 (RPS14) pseudogene		2
ENSG00000213763	0.0767674	0.556507	0.798252	ACTBP2	ACTB pseudogene 2		2
ENSG00000176472	-0.111036	0.39426	0.681251	ZNF575	zinc finger protein 575	284346	2
ENSG00000167363	0.0503579	0.699929	0.872419	FN3K	fructosamine 3 kinase	64122	2
ENSG00000211766	0.13165	0.311844	0.602104	TRBJ2-2P	T cell receptor beta joining 2-2P (non-functional)		2
ENSG00000085733	-0.142447	0.273461	0.563854	CTTN	cortactin	2017	2
ENSG00000154839	-0.125008	0.337095	0.62692	SKA1	spindle and kinetochore associated complex subunit 1	220134	2
ENSG00000261654	-0.17227	0.184314	0.445436		novel transcript, sense overlapping C1orf103		2
ENSG00000134827	0.20945	0.105224	0.347745	TCN1	transcobalamin 1	6947	2
ENSG00000160145	-0.00291086	0.982237	0.994682	KALRN	kalirin RhoGEF kinase	8997	2
ENSG00000210156	0.0823509	0.528074	0.7753	MT-TK	mitochondrially encoded tRNA-Lys (AAA/G)		2
ENSG00000105409	-0.151285	0.244486	0.523789	ATP1A3	ATPase Na+/K+ transporting subunit alpha 3	478	2
ENSG00000212864	-0.0394819	0.762574	0.898541	RNF208	ring finger protein 208	727800	2
ENSG00000125869	0.0626365	0.631542	0.840325	LAMP5	lysosomal associated membrane protein family member 5	24141	2
ENSG00000116675	0.0861351	0.509223	0.764896	DNAJC6	DnaJ heat shock protein family (Hsp40) member C6	9829	2
ENSG00000211597	0.070734	0.588025	0.825889	IGKJ1	immunoglobulin kappa joining 1		2
ENSG00000250568	-0.0148454	0.909592	0.963817		poly(A) binding protein, cytoplasmic 1 (PABPC1) pseudogene		2
ENSG00000255733	0.0030961	0.981107	0.994682	IFNG-AS1	IFNG antisense RNA 1	100885789	2
ENSG00000167513	-0.202278	0.117965	0.367054	CDT1	chromatin licensing and DNA replication factor 1	81620	2
ENSG00000115423	-0.0298496	0.819366	0.925792	DNAH6	dynein axonemal heavy chain 6	1768	2
ENSG00000174326	-0.0651504	0.617889	0.83823	SLC16A11	solute carrier family 16 member 11	162515	2
ENSG00000140682	-0.276082	0.0312628	0.194551	TGFB1I1	transforming growth factor beta 1 induced transcript 1	7041	2
ENSG00000101335	-0.181717	0.161036	0.423173	MYL9	myosin light chain 9	10398	2
ENSG00000243964	-0.237659	0.0651402	0.284991	RPL23AP65	ribosomal protein L23a pseudogene 65		2
ENSG00000204815	-0.223713	0.0830693	0.306708	ODAD4	outer dynein arm docking complex subunit 4	83538	2
ENSG00000132561	0.00846796	0.948357	0.979179	MATN2	matrilin 2	4147	2
ENSG00000236496	-0.0195822	0.880929	0.946443	GPS2P1	G protein pathway suppressor 2 pseudogene 1		2
ENSG00000137198	-0.0103997	0.936598	0.972667	GMPR	guanosine monophosphate reductase	2766	2
ENSG00000255200	-0.320804	0.0117111	0.122684	PGAM1P8	phosphoglycerate mutase 1 pseudogene 8		2
ENSG00000213087	-0.218897	0.0900957	0.32109		ribosomal protein S12 (RPS12) pseudogene		2
ENSG00000273319	-0.136996	0.292428	0.584075		novel transcript		2
ENSG00000239948	-0.15245	0.240832	0.519555	RN7SL368P	RNA, 7SL, cytoplasmic 368, pseudogene		2
ENSG00000213939	-0.0286058	0.826774	0.93156		ribosomal protein S12 (RPS12) pseudogene		2
ENSG00000072571	-0.048876	0.708359	0.876243	HMMR	hyaluronan mediated motility receptor	3161	2
ENSG00000102230	-0.0427897	0.743339	0.892157	PCYT1B	phosphate cytidylyltransferase 1B, choline	9468	2
ENSG00000215559	-0.0196616	0.88045	0.946443	ANKRD20A11P	ankyrin repeat domain 20 family member A11, pseudogene		2
ENSG00000182379	0.105611	0.417908	0.70712	NXPH4	neurexophilin 4	11247	2
ENSG00000225630	0.0460446	0.724563	0.88579	MTND2P28	MT-ND2 pseudogene 28		2
ENSG00000244734	0.0490083	0.707605	0.876243	HBB	hemoglobin subunit beta	3043	2
ENSG00000243064	0.109534	0.400729	0.686843	ABCC13	ATP binding cassette subfamily C member 13 (pseudogene)		2
ENSG00000206172	0.0217521	0.867847	0.946443	HBA1	hemoglobin subunit alpha 1	3039	2
ENSG00000008438	-0.0439011	0.736911	0.891047	PGLYRP1	peptidoglycan recognition protein 1	8993	2
ENSG00000224114	-0.0198203	0.879491	0.946443		ribosomal protein S14 (RPS14) pseudogene		2
ENSG00000151846	-0.00333426	0.979654	0.994682	PABPC3	poly(A) binding protein cytoplasmic 3	5042	2
ENSG00000212719	0.214107	0.0975374	0.333668	LINC02693	long intergenic non-protein coding RNA 2693	339263	2
ENSG00000276136	0.0461239	0.724107	0.88579		novel transcript		2
ENSG00000162444	0.148719	0.252676	0.53395	RBP7	retinol binding protein 7	116362	2
ENSG00000222057	0.237632	0.065171	0.284991	RNU4-62P	RNA, U4 small nuclear 62, pseudogene		2
ENSG00000236778	-0.023181	0.859251	0.946443	INTS6-AS1	INTS6 antisense RNA 1		2
ENSG00000256862	0.160071	0.217839	0.498538	PARP11-AS1	PARP11 antisense RNA 1	105369609	2
ENSG00000155792	0.181611	0.161284	0.423173	DEPTOR	DEP domain containing MTOR interacting protein	64798	2
ENSG00000284634	0.0377354	0.772789	0.904499		novel transcript		2
ENSG00000170264	-0.013337	0.918745	0.963817	FAM161A	FAM161 centrosomal protein A	84140	2
ENSG00000226124	-0.0166448	0.898687	0.95684	FTCDNL1	formiminotransferase cyclodeaminase N-terminal like	348751	2
ENSG00000270195	0.211884	0.10115	0.341694	NA	NA	NA	2
ENSG00000175544	0.0849707	0.514987	0.76679	CABP4	calcium binding protein 4	57010	2
ENSG00000008441	-0.114291	0.380458	0.673501	NFIX	nuclear factor I X	4784	2
ENSG00000239415	0.068273	0.601108	0.8322		novel transcript, antisense to MCM3APAS		2
ENSG00000136960	0.231096	0.0731458	0.293439	ENPP2	ectonucleotide pyrophosphatase/phosphodiesterase 2	5168	2
ENSG00000281501	-0.121277	0.351827	0.640383	SEPSECS-AS1	SEPSECS antisense RNA 1 (head to head)		2
ENSG00000128283	0.0026727	0.98369	0.994682	CDC42EP1	CDC42 effector protein 1	11135	2
ENSG00000163687	0.0849972	0.514856	0.76679	DNASE1L3	deoxyribonuclease 1 like 3	1776	2
ENSG00000161249	0.184205	0.155283	0.418568	DMKN	dermokine	93099	2
ENSG00000105711	-0.220776	0.0873012	0.316282	SCN1B	sodium voltage-gated channel beta subunit 1	6324	2
ENSG00000253320	0.0584819	0.654375	0.849743	MAILR	macrophage interferon regulatory lncRNA		2
ENSG00000160191	0.304714	0.016952	0.149131	PDE9A	phosphodiesterase 9A	5152	2
ENSG00000232774	0.0402493	0.758099	0.898541	LINC03033	long intergenic non-protein coding RNA 3033		2
ENSG00000197712	-0.0685905	0.599412	0.8322	FAM114A1	family with sequence similarity 114 member A1	92689	2
ENSG00000234965	0.00161421	0.990149	0.995069	SHISA8	shisa family member 8	440829	2
ENSG00000131711	0.0610752	0.640084	0.842952	MAP1B	microtubule associated protein 1B	4131	2
ENSG00000269970	-0.0472883	0.71743	0.883411		novel transcript, sense intronic to PTGS1		2
ENSG00000114270	-0.0405139	0.756557	0.898541	COL7A1	collagen type VII alpha 1 chain	1294	2
ENSG00000197992	0.0424986	0.745026	0.892157	CLEC9A	C-type lectin domain containing 9A	283420	2
ENSG00000166831	-0.0563384	0.666282	0.858244	RBPMS2	RNA binding protein, mRNA processing factor 2	348093	2
ENSG00000130203	-0.136678	0.293559	0.584075	APOE	apolipoprotein E	348	2
ENSG00000134871	-0.0188197	0.885533	0.950128	COL4A2	collagen type IV alpha 2 chain	1284	2
ENSG00000169604	0.0375385	0.773943	0.904499	ANTXR1	ANTXR cell adhesion molecule 1	84168	2
ENSG00000111799	0.068413	0.60036	0.8322	COL12A1	collagen type XII alpha 1 chain	1303	2
ENSG00000249992	-0.0499874	0.702033	0.872419	TMEM158	transmembrane protein 158	25907	2
ENSG00000011465	-0.0448804	0.731261	0.887683	DCN	decorin	1634	2
ENSG00000187498	0.244705	0.0573446	0.267609	COL4A1	collagen type IV alpha 1 chain	1282	2
ENSG00000104332	-0.162425	0.211057	0.490648	SFRP1	secreted frizzled related protein 1	6422	2
ENSG00000140538	0.0238422	0.855279	0.94413	NTRK3	neurotrophic receptor tyrosine kinase 3	4916	2
ENSG00000041982	0.0501711	0.70099	0.872419	TNC	tenascin C	3371	2
ENSG00000072682	0.051337	0.694379	0.871498	P4HA2	prolyl 4-hydroxylase subunit alpha 2	8974	2
ENSG00000113739	-0.0277442	0.831914	0.932159	STC2	stanniocalcin 2	8614	2
ENSG00000173171	0.185951	0.151336	0.414753	MTX1	metaxin 1	4580	2
ENSG00000154079	0.264518	0.0393925	0.218278	SDHAF4	succinate dehydrogenase complex assembly factor 4	135154	2
ENSG00000151304	0.159753	0.218765	0.498538	SRFBP1	serum response factor binding protein 1	153443	2
ENSG00000167523	0.178674	0.168285	0.431227	SPATA33	spermatogenesis associated 33	124045	2
ENSG00000125148	0.214266	0.0972833	0.333668	MT2A	metallothionein 2A	4502	2
ENSG00000198157	0.225989	0.0799033	0.301856	HMGN5	high mobility group nucleosome binding domain 5	79366	2
ENSG00000076258	0.139563	0.283393	0.572663	FMO4	flavin containing dimethylaniline monoxygenase 4	2329	2
ENSG00000233247	-0.0211434	0.871513	0.946443	UBE2E4P	ubiquitin conjugating enzyme E2 E4 pseudogene		2
ENSG00000204428	0.125855	0.333807	0.62472	LY6G5C	lymphocyte antigen 6 family member G5C	80741	2
ENSG00000102878	0.124611	0.338644	0.627216	HSF4	heat shock transcription factor 4	3299	2
ENSG00000256128	0.230434	0.0739946	0.293439	LINC00944	long intergenic non-protein coding RNA 944		2
ENSG00000072163	0.28889	0.0239454	0.170599	LIMS2	LIM zinc finger domain containing 2	55679	2
ENSG00000198892	0.159833	0.218533	0.498538	SHISA4	shisa family member 4	149345	2
ENSG00000102109	0.0500139	0.701883	0.872419	PCSK1N	proprotein convertase subtilisin/kexin type 1 inhibitor	27344	2
ENSG00000225720	0.130539	0.315982	0.605757		apolipoprotein B mRNA editing enzyme, catalytic polypeptide-like 3 (APOBEC3) family pseudogene		2
ENSG00000263934	-0.146628	0.259481	0.54127	SNORD3A	small nucleolar RNA, C/D box 3A		2
ENSG00000236397	0.193257	0.135628	0.390475	DDX11L2	DEAD/H-box helicase 11 like 2 (pseudogene)		2
ENSG00000168542	0.321564	0.0115026	0.122443	COL3A1	collagen type III alpha 1 chain	1281	2
ENSG00000201098	-0.0327604	0.802092	0.920774	RNY1	RNA, Ro60-associated Y1	6084	2
