# Supplementary material for: Epitranscriptome analysis of NAD-capped RNA by spike-in-based normalization and prediction of chronological age
Source: iScience. 2023 Nov 22;26(12):108558. doi: 10.1016/j.isci.2023.108558 (PMC10716591; doi:10.1016/j.isci.2023.108558)
Supplement: Table S7. Selected summarized pathways of each age-associated cluster based on NAD-modified epitranscriptome, related to Figure 5 [file mmc8.xlsx]

## Sheet: Sheet1
Table S7. Selected summarized pathways of each age-associated cluster based on NAD-modified epitranscriptome, related to Figure 5
ClusterID	Category	Term	Description	Log10P	Log10FDR	InTerm_InList	Symbols
1	Reactome Gene Sets	R-HSA-8953854	Metabolism of RNA	-13.5242	-9.17468	46/716	GTF2H2,MAGOH,MFAP1,PCBP1,POLR2K,PSMC4,RPL6,RPL7,RPL28,RPLP2,RPS15,RPS26,RPS27,SNRPB2,SNRPC,SNRPG,ANP32A,KHSRP,SAP18,C1D,IGF2BP2,POP4,UPF2,DCPS,RPS27L,RPL26L1,RBMX2,RTRAF,LSM7,GAR1,TRMT10C,CWC22,NUP37,GEMIN6,THOC7,SKIC8,RBM17,ZCRB1,TRMT10A,NUP35,CWF19L2,ZMAT2,APOBEC3H,RPL22L1,ZBTB8OS,GTF2H5
1	GO Biological Processes	GO:0042254	ribosome biogenesis	-8.84167	-4.79415	24/311	FRG1,GLUL,PA2G4,RPL6,RPL7,RPS15,RPS27,CUL4B,C1D,POP4,GTPBP4,METTL5,RPS27L,RPL26L1,CINP,ESF1,GAR1,PAK1IP1,EFL1,RBFA,RPF2,MAK16,RPL7L1,GTF2H5
1	Reactome Gene Sets	R-HSA-2262752	Cellular responses to stress	-8.21894	-4.47244	39/788	ATOX1,ATP6V1E1,CAPZA1,COX6C,CYBB,NQO1,PSMC4,RING1,RPL6,RPL7,RPL28,RPLP2,RPS15,RPS26,RPS27,CCL2,SKP1,TALDO1,ELOC,ELOB,TXN,UBE2E1,CUL1,KHSRP,ATP6V0E1,BAG5,ATP6V1G1,TUBB4A,DCTN6,LY96,POT1,HIGD1A,RPS27L,RPL26L1,ATP6V1D,LAMTOR1,NUP37,NUP35,RPL22L1
1	KEGG Pathway	hsa00190	Oxidative phosphorylation	-7.87874	-4.22915	15/134	ATP5F1E,ATP5PF,ATP6V1E1,COX6C,CYC1,NDUFA3,NDUFB4,NDUFB5,NDUFC1,UQCRC2,ATP6V0E1,ATP6V1G1,ATP5MF,UQCR10,ATP6V1D
1	GO Biological Processes	GO:0002250	adaptive immune response	-7.42099	-3.91753	33/642	TNFRSF17,CD3E,CD8A,CD27,CD40,CD40LG,FCER1G,KLRD1,LAG3,TRGC1,TRGC2,LILRB2,KLRK1,IGHV3-74,TRBV29-1,TRBV7-9,TRBV7-3,TRAV41,TRAV35,TRAV25,TRAV22,TRAV14DV4,TRAV13-2,TRAV8-1,IGLV5-45,IGLV3-25,IGLV3-21,IGKV1-9,IGKV1-6,SHLD2,BTLA,GAPT,CLEC4D
2	KEGG Pathway	hsa00970	Aminoacyl-tRNA biosynthesis	-25.9762	-21.6277	18/66	TRNA,TRND,TRNE,TRNF,TRNG,TRNH,TRNI,TRNK,TRNL1,TRNL2,TRNM,TRNP,TRNQ,TRNR,TRNS2,TRNT,TRNV,TRNW
2	GO Biological Processes	GO:0006754	ATP biosynthetic process	-9.22294	-5.51747	9/86	ATP6,ATP8,ND1,ND2,ND4,ND4L,ND5,ND6,AK9
2	Reactome Gene Sets	R-HSA-1650814	Collagen biosynthesis and modifying enzymes	-5.91337	-3.1776	6/67	COL3A1,COL4A1,COL4A2,COL7A1,COL12A1,P4HA2
2	GO Biological Processes	GO:0098869	cellular oxidant detoxification	-4.0723	-1.60455	5/87	APOE,GPX3,GSTM2,HBA1,HBB
