# Supplementary material for: Epitranscriptome analysis of NAD-capped RNA by spike-in-based normalization and prediction of chronological age
Source: iScience. 2023 Nov 22;26(12):108558. doi: 10.1016/j.isci.2023.108558 (PMC10716591; doi:10.1016/j.isci.2023.108558)
Supplement: Table S8. Age prediction model based on transcriptome using elastic net regression, related to Figure 6 [file mmc9.xlsx]

## Sheet: Sheet1
Table S8. Age prediction model based on transcriptome using elastic net regression, related to Figure 6
ID	Coefficient	symbol	gene_name	entrezgene_id
(Intercept)	31.2086
ENSG00000133226	-5.92162	SRRM1	serine and arginine repetitive matrix 1	10250
ENSG00000158966	-0.533033	CACHD1	cache domain containing 1	57685
ENSG00000177272	1.90042	KCNA3	potassium voltage-gated channel subfamily A member 3	3738
ENSG00000223612	1.31641	ECOPP	EGFR-coamplified and overexpressed protein (ECOP) pseudogene
ENSG00000160818	-0.260021	GPATCH4	G-patch domain containing 4 (gene/pseudogene)	54865
ENSG00000143889	3.0301	HNRNPLL	heterogeneous nuclear ribonucleoprotein L like	92906
ENSG00000028116	4.74018	VRK2	VRK serine/threonine kinase 2	7444
ENSG00000136002	-2.07625	ARHGEF4	Rho guanine nucleotide exchange factor 4	50649
ENSG00000115267	2.70215	IFIH1	interferon induced with helicase C domain 1	64135
ENSG00000163520	-0.917224	FBLN2	fibulin 2	2199
ENSG00000169855	-2.87626	ROBO1	roundabout guidance receptor 1	6091
ENSG00000222057	-0.0114608	RNU4-62P	RNA, U4 small nuclear 62, pseudogene
ENSG00000181467	1.97586	RAP2B	RAP2B, member of RAS oncogene family	5912
ENSG00000171453	-0.311291	POLR1C	RNA polymerase I and III subunit C	9533
ENSG00000178199	3.02596	ZC3H12D	zinc finger CCCH-type containing 12D	340152
ENSG00000091129	-0.913012	NRCAM	neuronal cell adhesion molecule	4897
ENSG00000173114	-0.157124	LRRN3	leucine rich repeat neuronal 3	54674
ENSG00000102409	-1.27096	BEX4	brain expressed X-linked 4	56271
ENSG00000277586	0.99515	NEFL	neurofilament light chain	4747
ENSG00000135046	4.06366	ANXA1	annexin A1	301
ENSG00000148339	1.33076	SLC25A25	solute carrier family 25 member 25	114789
ENSG00000181830	4.09135	SLC35C1	solute carrier family 35 member C1	55343
ENSG00000174807	-1.15618	CD248	CD248 molecule	57124
ENSG00000180581	3.05327	SRP9P1	signal recognition particle 9 pseudogene 1
ENSG00000123268	0.667019	ATF1	activating transcription factor 1	466
ENSG00000172766	-0.685602	NAA16	N-alpha-acetyltransferase 16, NatA auxiliary subunit	79612
ENSG00000173762	-1.71427	CD7	CD7 molecule	924
ENSG00000260257	-0.974893	NOVELGENE	novel transcript	119746555
ENSG00000181666	-3.46852	ZNF875	zinc finger protein 875	284459
ENSG00000274422	-0.0678763		novel transcript
ENSG00000154642	5.01183	C21orf91	chromosome 21 open reading frame 91	54149
ENSG00000273271	-1.0804		novel transcript, antisense to SOD1
ENSG00000198695	-7.13498	MT-ND6	mitochondrially encoded NADH:ubiquinone oxidoreductase core subunit 6	4541
