# Supplementary material for: Epitranscriptome analysis of NAD-capped RNA by spike-in-based normalization and prediction of chronological age
Source: iScience. 2023 Nov 22;26(12):108558. doi: 10.1016/j.isci.2023.108558 (PMC10716591; doi:10.1016/j.isci.2023.108558)
Supplement: Table S9. Age prediction model based on NAD-modified epitranscriptome using elastic net regression, related to Figure 6 [file mmc10.xlsx]

## Sheet: Sheet1
Table S9. Age prediction model based on NAD-modified epitranscriptome using elastic net regression, related to Figure 6
ID	Coefficient	symbol	gene_name	entrezgene_id
(Intercept)	44.6201
ENSG00000210196	-1.27263	MT-TP	mitochondrially encoded tRNA-Pro (CCN)
ENSG00000124562	5.76165	SNRPC	small nuclear ribonucleoprotein polypeptide C	6631
ENSG00000104613	2.88089	INTS10	integrator complex subunit 10	55174
ENSG00000151092	1.90631	NGLY1	N-glycanase 1	55768
ENSG00000126461	-1.22147	SCAF1	SR-related CTD associated factor 1	58506
ENSG00000131779	7.47889	PEX11B	peroxisomal biogenesis factor 11 beta	8799
ENSG00000140350	0.618026	ANP32A	acidic nuclear phosphoprotein 32 family member A	8125
ENSG00000151461	-13.067	UPF2	UPF2 regulator of nonsense mediated mRNA decay	26019
ENSG00000104218	-0.0922461	CSPP1	centrosome and spindle pole associated protein 1	79848
ENSG00000128891	-0.382298	CCDC32	coiled-coil domain containing 32	90416
ENSG00000154146	-8.64805	NRGN	neurogranin	4900
ENSG00000065054	-0.199939	SLC9A3R2	SLC9A3 regulator 2	9351
ENSG00000229677	-0.288156		ribosomal protein L17 (RPL17) pseudogene
ENSG00000158747	-8.40302	NBL1	NBL1, DAN family BMP antagonist	4681
ENSG00000211650	-4.41865	IGLV5-45	immunoglobulin lambda variable 5-45
ENSG00000081154	-27.3347	PCNP	PEST proteolytic signal containing nuclear protein	57092
ENSG00000167004	3.44705	PDIA3	protein disulfide isomerase family A member 3	2923
ENSG00000155729	5.7954	KCTD18	potassium channel tetramerization domain containing 18	130535
ENSG00000124596	0.01177	OARD1	O-acyl-ADP-ribose deacylase 1	221443
ENSG00000160818	8.85576	GPATCH4	G-patch domain containing 4 (gene/pseudogene)	54865
ENSG00000087502	0.620302	ERGIC2	ERGIC and golgi 2	51290
ENSG00000197223	-1.15069	C1D	C1D nuclear receptor corepressor	10438
ENSG00000155090	12.7838	KLF10	KLF transcription factor 10	7071
ENSG00000230562	1.55005	FAM133DP	family with sequence similarity 133 member D, pseudogene
ENSG00000250461	5.9182	FAM133BP	family with sequence similarity 133, member B (FAM133B) pseudogene
ENSG00000117143	2.79512	UAP1	UDP-N-acetylglucosamine pyrophosphorylase 1	6675
ENSG00000091972	0.750488	CD200	CD200 molecule	4345
ENSG00000168542	1.09947	COL3A1	collagen type III alpha 1 chain	1281
