# Supplementary material for: Epitranscriptome analysis of NAD-capped RNA by spike-in-based normalization and prediction of chronological age
Source: iScience. 2023 Nov 22;26(12):108558. doi: 10.1016/j.isci.2023.108558 (PMC10716591; doi:10.1016/j.isci.2023.108558)
Supplement: Table S10. Age prediction model based on transcriptome and NAD-modified epitranscriptome using elastic net regression, related to Figure 6 [file mmc11.xlsx]

## Sheet: Sheet1
Table S10. Age prediction model based on transcriptome and NAD-modified epitranscriptome using elastic net regression, related to Figure 6
ID	Coefficient	Feature_type	symbol	gene_name	entrezgene_id
(Intercept)	-11.7997
ENSG00000124562	0.0421418	Epitranscriptome	SNRPC	small nuclear ribonucleoprotein polypeptide C	6631
ENSG00000104613	2.6623	Epitranscriptome	INTS10	integrator complex subunit 10	55174
ENSG00000151461	-4.3884	Epitranscriptome	UPF2	UPF2 regulator of nonsense mediated mRNA decay	26019
ENSG00000128891	-2.87876	Epitranscriptome	CCDC32	coiled-coil domain containing 32	90416
ENSG00000167004	1.33825	Epitranscriptome	PDIA3	protein disulfide isomerase family A member 3	2923
ENSG00000124596	2.49791	Epitranscriptome	OARD1	O-acyl-ADP-ribose deacylase 1	221443
ENSG00000160818	2.06795	Epitranscriptome	GPATCH4.nad	G-patch domain containing 4 (gene/pseudogene)	54865
ENSG00000197223	1.64751	Epitranscriptome	C1D	C1D nuclear receptor corepressor	10438
ENSG00000230562	2.27804	Epitranscriptome	FAM133DP	family with sequence similarity 133 member D, pseudogene
ENSG00000250461	2.06504	Epitranscriptome	FAM133BP	family with sequence similarity 133, member B (FAM133B) pseudogene
ENSG00000168542	0.51991	Epitranscriptome	COL3A1	collagen type III alpha 1 chain	1281
ENSG00000133226	-5.43889	Transcriptome	SRRM1	serine and arginine repetitive matrix 1	10250
ENSG00000158966	-0.0285522	Transcriptome	CACHD1	cache domain containing 1	57685
ENSG00000223612	1.92117	Transcriptome	ECOPP	EGFR-coamplified and overexpressed protein (ECOP) pseudogene
ENSG00000160818	-2.89331	Transcriptome	GPATCH4	G-patch domain containing 4 (gene/pseudogene)	54865
ENSG00000143889	1.3277	Transcriptome	HNRNPLL	heterogeneous nuclear ribonucleoprotein L like	92906
ENSG00000028116	2.66391	Transcriptome	VRK2	VRK serine/threonine kinase 2	7444
ENSG00000136002	-3.50941	Transcriptome	ARHGEF4	Rho guanine nucleotide exchange factor 4	50649
ENSG00000163520	-1.29612	Transcriptome	FBLN2	fibulin 2	2199
ENSG00000169855	-1.61943	Transcriptome	ROBO1	roundabout guidance receptor 1	6091
ENSG00000222057	-2.8212	Transcriptome	RNU4-62P	RNA, U4 small nuclear 62, pseudogene
ENSG00000178199	3.80574	Transcriptome	ZC3H12D	zinc finger CCCH-type containing 12D	340152
ENSG00000091129	-1.15418	Transcriptome	NRCAM	neuronal cell adhesion molecule	4897
ENSG00000173114	-0.273478	Transcriptome	LRRN3	leucine rich repeat neuronal 3	54674
ENSG00000135046	7.84292	Transcriptome	ANXA1	annexin A1	301
ENSG00000174807	-0.0473977	Transcriptome	CD248	CD248 molecule	57124
ENSG00000180581	7.3269	Transcriptome	SRP9P1	signal recognition particle 9 pseudogene 1
ENSG00000173762	-2.49805	Transcriptome	CD7	CD7 molecule	924
ENSG00000260257	-0.824008	Transcriptome	NOVELGENE	novel transcript	119746555
ENSG00000154642	3.11233	Transcriptome	C21orf91	chromosome 21 open reading frame 91	54149
ENSG00000198695	-1.77962	Transcriptome	MT-ND6	mitochondrially encoded NADH:ubiquinone oxidoreductase core subunit 6	4541
