# Supplementary material for: Epitranscriptome analysis of NAD-capped RNA by spike-in-based normalization and prediction of chronological age
Source: iScience. 2023 Nov 22;26(12):108558. doi: 10.1016/j.isci.2023.108558 (PMC10716591; doi:10.1016/j.isci.2023.108558)
Supplement: Table S11. The best-tuned hyperparameters of age prediction models, related to Figures 6 and S5 [file mmc12.xlsx]

## Sheet: Sheet1
Table S11. The best-tuned hyperparameters of age prediction models, related to Figure 6 and Figure S5
Age prediction models based on transcriptome
Elastic net	alpha=0.1	lambda=7.8
Lasso	alpha=1	lambda=0.1
Ridge	alpha=0	lambda=10
Random forest	mtry=10
Age prediction models based on NAD-modified epitranscriptome
Elastic net	alpha=1	lambda=0.1
Lasso	alpha=1	lambda=0.1
Ridge	alpha=0	lambda=10
Random forest	mtry=22
Age prediction models based on transcriptome and NAD-modified epitranscriptome
Elastic net	alpha=0.1	lambda=3.4
Lasso	alpha=1	lambda=1.2
Ridge	alpha=0	lambda=10
Random forest	mtry=93
