# Supplementary material for: Epitranscriptome analysis of NAD-capped RNA by spike-in-based normalization and prediction of chronological age
Source: iScience. 2023 Nov 22;26(12):108558. doi: 10.1016/j.isci.2023.108558 (PMC10716591; doi:10.1016/j.isci.2023.108558)
Supplement: Table S12. Associations between age gap and physiological phenotypes, related to Figure 6 [file mmc13.xlsx]

## Sheet: Sheet1
Table S12. Associations between age gap and physiological phenotypes, related to Figure 6
Phenotypes	Spearman_correlation_agegap	Pvalue
Neut	-0.442297	0.00832717
WBC	-0.421849	0.0121958
Baso	-0.336322	0.0482212
TC	0.27395	0.111285
LDL	0.251541	0.144644
Mono%	0.203361	0.240336
RBC	-0.182913	0.291695
Hb	-0.180112	0.299247
TG	0.173389	0.317881
HDL	0.170588	0.325857
Eos	-0.168079	0.334472
Lymph	-0.151261	0.384268
Hct%	-0.145098	0.404116
Plt%	-0.139496	0.422663
DBP	-0.128011	0.462153
SBP	-0.119888	0.491241
MCHC	-0.116246	0.504583
Mono	-0.114566	0.510802
MCV	0.0910364	0.601741
BMI	-0.0907563	0.602865
Neut%	-0.0904762	0.603989
Baso%	-0.0887955	0.610756
MCH	0.0840336	0.630103
MPV	0.0767561	0.661204
Lymph%	0.0686275	0.69434
Eos%	-0.0607843	0.727912
RDW-CV%	-0.0394958	0.821445
