# Supplementary material for: Epitranscriptome analysis of NAD-capped RNA by spike-in-based normalization and prediction of chronological age
Source: iScience. 2023 Nov 22;26(12):108558. doi: 10.1016/j.isci.2023.108558 (PMC10716591; doi:10.1016/j.isci.2023.108558)
Supplement: Table S13. Sequences of qRT-PCR primers and other nucleotides used in this study, related to Figures 5, S1, and S4 [file mmc14.xlsx]

## Sheet: Sheet1
Table S13. Sequences of qRT-PCR primers and other nucleotides used in this study, related to Figure 5, Figure S1 and S4
qPCR primer
Target	Forward primer (5'->3')	Reverse primer (5'->3')
500 nt ppp-RNA	TGCACCACCGGCAAGCTG	TGCACCACCGGCAAGCTG
500 nt NAD-RNA	ATGTCTGGTGGTTTTCCTGGTG	AACCAACACCCGGAACAAAAGA
500 nt m7G-RNA	ACATGGAGGGCTCCGTGAAC	GGAGCCGTACATGAACTGAG
PDIA3	GTCAGCCACTTGAAGAAGCAGG	TAGGAACTCGGAGTGAGCCTCA
HSF2	GTTCAGCCAGTTTCGGAAGAGG	GAAGAAGCAGGGTTCCCATCGA
UPF2	TCTCACCTGAGGACCAGTGTAC	AGCTGGAGGTGGGTTGCAGTAG
NRGN	GCGGAAGAAGATAAAGAGCGGAG	TAGTCTCCGCTGGGGCC
Oligonucleotides
	Sequence (5'->3')
500 nt polyadenylated spike-in NAD/m7G-RNA (sequence A) used in NAD-RNA-seq	TAATACGACTCACTATTATGGTGTGCTTGGGCGTGGTGCTGTTCTCCGGGGTGGTGCCCTTCCTGGTCGTGCTGGTCGGCGTCGTTTTCGGCCTCTTGTTCTGCGTGTCCGGCGTGGGCGTGGGCGTTGCCTCCTTCGGCTTGCTGTCCCTGTTGTTCTTCTGCTCCTCCGGCTTGCTGCCCGTGCCCTGGCCCTCCCTCGTGTCCTCCCTGTCCTTCGGCGTGCTGTGCTTCTGCCGCTTCCCCGTCCTCTTGTTGCTGCTCGTCTTCTTCTTGTCCGCCTTGCCCGTTGGCTTCGTCCTGGTGCGCTCCTTCTTCTTCTTGGTCGTCGGCTTCTTCTTGTCCCGCGCCGTGGTGTTGTTCGTGGGCGTCTCCCTGGTGTTCCGCTTCGTGCTGTTGG…
500 nt polyadenylated spike-in m7G-RNA (sequence B) used in NAD-RNA-seq and qPCR validataion (negative control)	TAATACGACTCACTATTACATGGAGGGCTCCGTGAACGGCCACGAGTTCGAGATCGAGGGCGAGGGCGAGGGCCGCCCCTACGAGGGCACCCAGACCGCCAAGCTGAAGGTGACCAAGGGTGGCCCCCTGCCCTTCGCCTGGGACATCCTGTCCCCTCAGTTCATGTACGGCTCCAAGGCCTACGTGAAGCACCCCGCCGACATCCCCGACTACTTGAAGCTGTCCTTCCCCGAGGGCTTCAAGTGGGAGCGCGTGATGAACTTCGAGGACGGCGGCGTGGTGACCGTGACCCAGGACTCCTCCCTGCAGGACGGCGAGTTCATCTACAAGGTGAAGCTGCGCGGCACCAACTTCCCCTCCGACGGCCCCGTAATGCAGAAGAAGACCATGGGCTGGGA…
500 nt polyadenylated spike-in ppp-RNA (baseline) used in qPCR validataion	TAATACGACTCACTATT ATCTGCACCACCGGCAAGCTGCCCGTGCCCTGGCCCACCCTCGTGACCACCCTGACCTACGGCGTGCAGTGCTTCAGCCGCTACCCCGACCACATGAAGCAGCACGACTTCTTCAAGTCCGCCATGCCCGAAGGCTACGTCCAGGAGCGCACCATCTTCTTCAAGGACGACGGCAACTACAAGACCCGCGCCGAGGTGAAGTTCGAGGGCGACACCCTGGTGAACCGCATCGAGCTGAAGGGCATCGACTTCAAGGAGGACGGCAACATCCTGGGGCACAAGCTGGAGTACAACTACAACAGCCACAACGTCTATATCATGGCCGACAAGCAGAAGAACGGCATCAAGGTGAACTTCAAGATCCGCCACAACATCGAGGAC…
500 nt polyadenylated spike-in NAD-RNA (positive control) used in qPCR validataion	TAATACGACTCACTATT ATGTCTGGTGGTTTTCCTGGTGTTGTCCCTTTTGGTTGTTGTGGTGTGTTTGGTCCTTTTCTGTCTCCGGTGGGTGGGTGTGCTCTTCGGTTTGCCTTTTTTTTGTCTCTGGTTTGCCGTTCCTGGCCCCTTGTCCTCTTTCGGTTTGGTGTTCTGTTTTGCTGTCCCGTCTTGCCTGCTTTTTCGTCTGCCTGCCGGGTTTGTTCTGCTTTTTTTTCGTGCGGTCTCGCCGGCTGGTCGTTTGGGTGTCCTTGTTTGTCGTTGGTTTGTTTTGGTGGTCTTTTGGTCCTTGGTCCTTCTCTCCTGTTTCTCTGGCTGCCGTGGTTCGTTCTTCTTGCCCTTGGTGGTTCTGTTCTTGCTGCCTTTCCTCTCCTTGGTGTG…
5' adaptor oligo for T4 liagtion	AAGCAGUGGUAUCAACGCAGAGUACAUNNNNNNNNNNN
Designed primer for reverse transcription after T4 ligation	AAGCAGTGGTATCAACGCAGAGTACTTTTTTTTTTTTTTTTTTTTTTTTTTTTTTVN
Adaptor-specific PCR primer (forward/reverse)	AAGCAGTGGTATCAACGCAGAGT
boldface letters denote the sequence of T7 class II promotor (ϕ2.5)
